# Supplementary material for: Oral microbiome homogeneity across diverse human groups from southern Africa: first results from southwestern Angola and Zimbabwe
Source: BMC Microbiol. 2023 Aug 18;23:226. doi: 10.1186/s12866-023-02970-2 (PMC10436416; doi:10.1186/s12866-023-02970-2)
Supplement: Supplementary file 1 — Supplementary Material 1 [file 12866_2023_2970_MOESM1_ESM.xlsx]

## Sheet: Supplementary Table 1
Supplementary Table 1. Relative frequency of reads assigned to each phylum in each individual analyzed. Sex of the individuals analyzed. M: Male; F: Female.
Population	Individual	Sex	Proteobacteria	Firmicutes	Bacteroidetes	Actinobacteria	Fusobacteria	Spirochaetes	Synergistetes	Verrucomicrobia	Euryarchaeota
Kuvale	AngH112	M	0.181167	0.289454	0.189973	0.299522	0.0390823	0.000799514	1.56461e-06	0	0
Kuvale	AngH167	F	0.350723	0.273364	0.188801	0.172738	0.0139482	0.000425286	0	0	0
Kuvale	AngH254	M	0.612966	0.141438	0.141311	0.0831347	0.0211297	2.04243e-05	0	0	0
Kuvale	AngH280	M	0.448105	0.21754	0.201033	0.118186	0.0149294	0.000206987	0	0	0
Kuvale	AngH292	M	0.410104	0.227547	0.246382	0.0593785	0.0541472	0.00243723	3.56842e-06	0	0
Kuvale	AngH296	M	0.162763	0.26442	0.39053	0.116449	0.0367799	0.0287858	0.000271907	0	0
Kuvale	AngH300	F	0.324328	0.154434	0.33579	0.13064	0.0532849	0.00152335	0	0	0
Kwepe	AngH09	M	0.228606	0.281909	0.223176	0.201352	0.0564153	0.00849922	4.17994e-05	0	0
Kwepe	AngH10	M	0.0457175	0.263955	0.249352	0.431033	0.00785027	0.0020511	4.13172e-05	0	0
Kwepe	AngH138	F	0.0661158	0.301383	0.203052	0.416789	0.0109438	0.00170073	1.54051e-05	0	0
Kwepe	AngH143	F	0.137265	0.281043	0.308721	0.205034	0.0636479	0.0042273	6.22635e-05	0	0
Kwepe	AngH195	M	0.439308	0.257759	0.147568	0.140244	0.0133032	0.00179453	2.37013e-05	0	0
Kwepe	AngH196	F	0.370027	0.201742	0.275303	0.124002	0.0216474	0.00720018	7.81778e-05	0	0
Kwepe	AngH238	M	0.417561	0.206378	0.248454	0.101083	0.0215097	0.00489254	0.000122313	0	0
Himba	AngH247	M	0.202012	0.191048	0.297681	0.272273	0.0327057	0.00425789	2.32037e-05	0	0
Himba	AngH29	M	0.597186	0.136406	0.156917	0.0865763	0.0225718	0.000343028	0	0	0
Himba	AngH31	M	0.201204	0.382882	0.127208	0.261058	0.0235165	0.00392625	0.000204797	0	0
Himba	AngH59	F	0.215168	0.327273	0.261956	0.145229	0.0472598	0.00311492	0	0	0
Himba	AngH71	M	0.273842	0.451077	0.0702966	0.19995	0.00447011	0.000364231	0	0	0
Himba	AngH90	F	0.172308	0.312788	0.330534	0.161353	0.0141892	0.00863147	0.000178705	1.78705e-05	0
Himba	AngH91	F	0.418994	0.189786	0.206146	0.167159	0.0168105	0.00107551	2.87442e-05	0	0
Tjimba	AngH202	M	0.210762	0.182465	0.347941	0.171481	0.0752495	0.00489312	0.007209	0	0
Tjimba	AngH205	F	0.267479	0.33848	0.150131	0.207929	0.030504	0.0049102	0.000566951	0	0
Tjimba	AngH217	M	0.538672	0.227115	0.113881	0.103105	0.0167224	0.000505241	0	0	0
Tjimba	AngH237	M	0.27988	0.2089	0.341658	0.138249	0.0242213	0.00709249	0	0	0
Kwisi	AngH01	M	0.596251	0.125925	0.115269	0.119038	0.0366639	0.00685307	0	0	0
Kwisi	AngH08	M	0.592501	0.159219	0.154626	0.0739322	0.0179684	0.00171536	3.81192e-05	0	0
Kwisi	AngH121	M	0.416927	0.141944	0.24433	0.162993	0.0272785	0.00647192	5.50802e-05	0	0
Kwisi	AngH130	M	0.479539	0.21936	0.101678	0.18703	0.0120578	0.000335214	0	0	0
Kwisi	AngH253	M	0.507629	0.117658	0.26732	0.0642671	0.0260574	0.0170047	6.31101e-05	0	0
Kwisi	AngH258	M	0.295116	0.293468	0.182055	0.1957	0.0314714	0.00211514	7.33697e-05	0	0
Kwisi	AngH268	F	0.454985	0.275094	0.177319	0.0674041	0.0229049	0.00225063	4.22748e-05	0	0
Kwisi	AngH270	F	0.372539	0.235176	0.198272	0.162994	0.0283255	0.00269435	0	0	0
Twa	AngH16	M	0.0697522	0.336204	0.349583	0.20472	0.0293209	0.0100749	0.000345145	0	0
Twa	AngH221	M	0.0862856	0.282861	0.281248	0.318482	0.026992	0.00389834	0.000229314	0	3.52791e-06
Twa	AngH222	M	0.411141	0.228826	0.155937	0.174796	0.020133	0.00879264	0.000372833	0	0
Twa	AngH225	F	0.352033	0.192276	0.165811	0.267577	0.0203103	0.00199285	0	0	0
Twa	AngH228	M	0.238899	0.489852	0.0710391	0.191216	0.00764424	0.00133789	1.21627e-05	0	0
Twa	AngH229	F	0.942416	0.0261662	0.014987	0.014163	0.00196149	0.000304138	2.05499e-06	0	0
Twa	AngH232	M	0.094142	0.231376	0.266913	0.365441	0.0274795	0.0143349	0.000313264	0	0
Tshwa	ZIM20	M	0.253773	0.350634	0.222277	0.113211	0.0519383	0.00800603	0.000160121	0	0
Tshwa	ZIM28	M	0.925583	0.0194648	0.0295327	0.0205414	0.0041867	0.000691452	4.08418e-07	0	0
Tshwa	ZIM32	M	0.903959	0.0520031	0.0287037	0.00736034	0.0060231	0.00188153	6.90722e-05	0	0
Tshwa	ZIM37	M	0.345784	0.414	0.0601235	0.168499	0.00851845	0.00281296	0.000261407	0	0
Tshwa	ZIM39	M	0.895476	0.0664202	0.00966735	0.0237743	0.0038968	0.000757852	7.59117e-06	0	0
!Xun	AngH319	M	0.281321	0.293077	0.267244	0.128733	0.0174522	0.0117376	0.000435398	0	0
!Xun	AngH322	M	0.257091	0.329517	0.317459	0.0651694	0.0265975	0.00408343	8.27723e-05	0	0
!Xun	AngH334	M	0.0881723	0.209217	0.477392	0.154083	0.0675427	0.00348361	0.000109449	0	0
!Xun	AngH344	F	0.352223	0.149742	0.387298	0.0530709	0.0380354	0.0194006	0.000229744	0	0
!Xun	AngH349	M	0.111387	0.300892	0.386601	0.17055	0.0221708	0.0081926	0.000207158	0	0
!Xun	AngH350	F	0.637205	0.108814	0.14345	0.0907671	0.0151192	0.00461903	2.60227e-05	0	0
!Xun	AngH356	M	0.35652	0.27183	0.260517	0.0695976	0.0277762	0.013512	0.000247577	0	0

## Sheet: Supplementary Table 2
Supplementary Table 2. Read counts assigned to each taxa at the genera level in each individual.
Group	Individual	Abiotrophia	Acetobacteraceae	Acetomicrobium	Achromobacter	Acidaminococcus	Acinetobacter	Actinobacillus	Actinobaculum	Actinomyces	Aerococcus	Aeromicrobium	Aeromonas	Afipia	Aggregatibacter	Akkermansia	Alistipes	Alloiococcus	Alloscardovia	Anaerococcus	Anaerofustis	Anaeroglobus	Anaerosphaera	Anaerostipes	Aneurinibacillus	Arcanobacterium	Arcobacter	Arthrobacter	Atopobium	Bacillus	Bacteroidales	Bacteroides	Bacteroidetes	Barnesiella	Bergeyella	Bifidobacterium	Bilophila	Blautia	Brachybacterium	Brevibacterium	Brevundimonas	Bulleidia	Burkholderia	Butyricicoccus	Butyrivibrio	Campylobacter	Candidatus	Capnocytophaga	Cardiobacterium
Kuvale	AngH112	15097	0	0	1	1	0	4	12	36690	43	0	0	0	5733	0	0	0	0	76	0	69	10	1	1	1	0	0	2262	24	66	85	167	0	3	10	0	3	0	1	0	23	0	2	0	1575	0	7312	220
Kuvale	AngH167	1927	0	0	5	0	1	13	17	19512	41	0	1	1	1785	0	0	0	0	2	0	2	1	1	0	0	0	1	952	14	46	98	70	0	2	12	0	0	0	0	0	15	0	0	1	682	0	1392	418
Kuvale	AngH254	731	0	0	3	0	1	4	34	14514	25	0	0	0	453	0	0	0	2	9	0	0	2	0	0	0	0	0	1414	7	30	119	3	0	2	1	0	1	0	0	0	3	0	1	24	1690	1	15537	715
Kuvale	AngH280	366	0	0	1	0	0	28	2	2290	13	0	3	0	2819	0	0	0	0	2	0	0	0	0	0	0	0	0	33	4	6	38	22	0	5	3	0	0	0	0	0	0	1	0	0	389	0	2305	340
Kuvale	AngH292	1501	0	1	3	0	14	14	39	6625	22	1	1	0	4241	0	2	0	0	13	0	3	4	2	6	0	0	0	293	1	41	57	203	0	17	0	0	1	2	0	0	4	0	0	0	2329	0	18716	246
Kuvale	AngH296	5	0	0	0	0	0	0	23	2161	11	0	0	0	510	0	0	0	26	2	1	78	0	0	0	0	0	0	260	0	5	43	119	0	0	14	0	0	0	0	0	12	0	0	0	906	0	497	13
Kuvale	AngH300	321	0	0	0	0	8	2	1	15842	4	2	0	0	4263	0	1	0	3	7	0	5	2	0	0	0	0	0	1460	2	33	54	85	0	9	0	0	0	0	0	0	12	0	0	0	1531	0	4328	172
Kwepe	AngH09	774	0	0	6	0	4	1	54	14794	12	0	1	0	1293	0	0	0	2	21	0	192	3	1	0	0	0	0	491	4	30	36	249	0	1	5	0	2	0	0	0	68	0	0	11	1426	0	2584	440
Kwepe	AngH10	69	0	0	0	0	0	1	0	23733	47	0	0	0	515	0	0	0	126	5	0	428	1	1	1	0	0	0	3081	5	64	414	496	0	0	117	0	3	0	0	0	575	0	0	3	784	0	235	74
Kwepe	AngH138	270	1	0	0	1	2	0	11	71668	40	0	2	2	235	0	0	0	37	7	0	156	3	3	0	1	0	0	4952	9	41	55	137	0	0	20	0	0	2	0	6	82	0	0	3	753	0	726	164
Kwepe	AngH143	1867	0	0	2	0	11	3	23	68042	21	0	0	0	2931	0	0	0	15	22	0	162	4	5	6	0	0	0	3885	11	156	421	490	0	5	13	0	0	0	0	0	22	0	5	20	2905	0	8380	432
Kwepe	AngH195	1914	0	0	2	0	4	7	8	2660	20	0	0	0	4282	0	0	0	0	4	0	40	1	0	1	0	0	0	250	0	16	22	74	0	9	14	2	0	1	0	0	9	0	0	0	798	0	7189	781
Kwepe	AngH196	381	1	0	4	0	2	0	23	5067	12	0	0	2	4091	0	2	0	0	4	0	21	0	2	2	1	0	0	767	4	41	143	148	0	1	14	2	0	1	1	0	4	0	0	0	1481	0	3305	63
Kwepe	AngH238	34	0	0	0	0	0	2	0	1841	2	0	0	0	740	0	0	0	0	1	0	4	0	0	2	0	0	0	67	0	3	7	135	0	0	27	0	0	0	0	0	0	0	0	0	323	0	257	12
Himba	AngH247	364	0	0	0	0	0	11	0	4549	6	0	0	0	1290	0	0	0	0	4	0	22	1	0	0	0	0	0	394	2	11	18	46	0	1	0	1	0	0	0	0	7	0	0	0	445	0	880	125
Himba	AngH29	793	0	0	4	0	4	17	2	9439	9	0	0	0	6586	0	0	0	1	6	0	5	4	0	0	0	0	0	264	5	16	69	60	0	10	0	0	0	0	0	0	26	0	0	11	687	0	5499	421
Himba	AngH31	474	0	0	2	0	0	2	10	5887	14	0	0	0	1568	0	0	0	0	5	0	62	0	0	1	0	0	0	272	4	10	24	94	1	4	0	1	1	0	0	0	25	0	0	0	280	0	648	21
Himba	AngH59	708	0	0	0	0	0	9	0	8030	21	0	0	0	1548	0	0	0	0	5	0	85	6	0	1	0	0	0	417	2	47	89	69	0	4	20	0	0	0	0	0	44	0	0	3	1021	0	3939	127
Himba	AngH71	2995	0	0	11	0	4	0	31	4444	29	0	0	0	780	0	0	0	1	0	0	0	0	0	0	0	0	3	281	8	10	20	27	0	2	2	0	0	10	0	0	82	0	0	0	89	0	4867	181
Himba	AngH90	99	0	0	0	0	0	0	2	3547	3	0	4	0	1001	1	0	0	1	3	0	46	0	0	0	1	0	0	291	0	18	51	87	0	0	47	0	0	5	0	0	3	0	0	0	404	0	349	50
Himba	AngH91	559	0	0	0	0	4	8	2	13047	29	0	0	0	2743	0	0	0	0	2	0	17	1	0	0	0	0	0	779	6	38	81	268	0	2	2	0	0	0	0	0	10	0	0	0	1067	0	2586	321
Tjimba	AngH202	333	0	0	1	0	2	6	4	21294	12	0	2	0	5184	0	1	0	4	8	0	1175	2	0	2	0	0	0	3352	5	56	131	961	0	13	8	0	10	0	0	0	16	0	1	1	4451	0	14411	294
Tjimba	AngH205	289	0	0	0	0	0	0	22	5243	7	0	0	0	660	0	1	1	0	0	0	6	2	0	0	0	0	0	333	0	13	17	111	0	8	0	0	0	2	0	0	4	0	0	0	733	0	670	166
Tjimba	AngH217	2370	0	0	6	0	1	8	0	3603	20	1	2	0	4379	0	0	0	0	2	0	4	0	0	2	0	0	0	41	5	6	23	155	0	9	1	0	0	0	0	0	4	1	0	1	286	0	2791	398
Tjimba	AngH237	58	0	0	0	0	4	9	6	2171	1	0	0	0	1835	0	0	0	0	0	0	0	1	0	0	0	0	0	143	1	15	56	42	0	0	0	0	0	0	0	0	0	0	0	0	584	0	540	55
Kwisi	AngH01	63	0	0	3	0	5	0	7	554	0	0	0	0	287	0	0	0	0	0	0	6	0	0	1	2	0	0	20	1	3	6	34	0	1	4	0	0	0	0	0	3	0	0	1	197	1	268	81
Kwisi	AngH08	213	0	0	0	0	7	7	16	1844	26	0	0	0	934	0	0	0	0	1	0	2	0	0	0	0	0	0	51	6	22	33	88	1	27	0	0	0	0	0	0	24	0	0	2	374	0	1003	279
Kwisi	AngH121	837	0	0	7	0	62	20	55	6359	8	0	1	0	5256	0	0	0	2	15	0	88	5	0	2	0	0	0	734	8	88	184	1343	1	2	4	0	0	1	1	0	235	1	0	4	1492	1	3401	589
Kwisi	AngH130	6799	0	0	4	0	10	5	0	10492	40	0	3	0	2894	0	0	0	0	4	0	3	3	0	0	0	0	1	323	13	5	28	51	0	9	4	0	1	0	0	0	75	0	0	0	350	0	15024	371
Kwisi	AngH253	219	0	0	1	0	1	11	24	3189	2	0	0	0	2457	0	0	0	0	5	0	149	1	0	0	0	0	0	240	1	21	41	210	1	5	10	0	0	0	0	0	0	0	0	0	1082	0	3844	339
Kwisi	AngH258	646	0	0	3	1	9	9	2	14112	15	0	25	0	4662	0	0	0	0	9	0	80	0	0	1	0	0	0	1608	13	53	85	371	0	3	4	0	2	0	0	0	8	0	0	3	2644	0	5613	317
Kwisi	AngH268	1940	0	0	11	1	9	30	77	7914	27	0	0	0	7199	0	0	0	15	11	0	192	3	0	4	0	0	3	853	4	54	104	310	2	3	97	0	2	0	0	0	8	3	1	6	3298	0	3004	852
Kwisi	AngH270	196	0	0	3	0	0	5	82	6325	6	0	0	0	538	0	0	0	1	0	0	4	0	0	0	0	0	0	879	2	14	34	383	0	4	2	0	0	0	0	0	27	0	0	0	1116	0	1522	318
Twa	AngH16	2	0	0	0	0	0	4	104	4021	3	0	0	0	392	0	0	0	1	8	0	78	1	0	0	0	0	0	426	0	18	16	60	0	0	98	1	0	2	0	1	44	0	0	1	541	0	819	32
Twa	AngH221	99	0	0	0	0	10	2	2	56299	21	0	3	0	573	0	1	0	4	17	0	31	2	1	0	1	0	0	2962	3	65	94	440	1	10	2	2	0	18	0	1	40	0	3	2	3183	0	1998	237
Twa	AngH222	214	0	0	0	0	1	0	4	1405	0	0	0	0	141	0	0	0	0	1	0	59	0	0	0	0	0	0	144	0	2	13	25	0	0	4	2	0	0	2	0	3	0	0	0	186	0	245	24
Twa	AngH225	204	0	0	0	0	0	3	2	6278	11	0	0	0	1615	0	0	0	0	0	0	2	1	0	0	2	0	1	110	2	14	28	86	0	0	2	0	0	2	0	0	0	0	0	1	732	0	1575	239
Twa	AngH228	399	0	0	0	0	0	3	22	4851	18	0	0	0	2442	0	0	0	2	3	0	2	0	0	0	0	0	0	444	1	15	23	66	0	40	4	0	0	0	0	0	28	0	0	4	944	1	1930	101
Twa	AngH229	506	0	0	28	0	5	8	2	3386	8	0	57	0	2425	0	2	0	0	0	0	6	0	0	0	0	0	0	64	3	3	25	57	0	4	0	0	0	0	0	0	18	0	0	0	376	0	1264	265
Twa	AngH232	37	0	0	0	0	0	3	9	9302	4	0	0	0	261	0	0	0	1	3	0	53	2	0	0	0	0	0	484	1	8	21	231	0	2	11	1	0	0	0	0	12	0	0	0	1036	0	503	46
Tshwa	ZIM20	241	0	0	0	0	0	6	3	2447	12	0	0	0	3714	0	3	0	0	8	0	79	3	0	0	2	0	0	237	3	24	68	290	0	3	0	0	0	0	0	0	15	0	0	0	947	0	2476	126
Tshwa	ZIM28	158	0	0	2	0	5	0	10	5338	9	0	4	4	2037	0	0	0	2	8	0	20	3	0	1	0	0	0	3352	2	79	101	554	2	3	1	0	4	0	1	0	45	0	0	0	2874	0	2268	133
Tshwa	ZIM32	46	0	0	0	0	0	1	0	356	5	0	5	0	860	0	0	0	1	3	0	55	0	0	0	0	0	0	101	3	11	34	235	0	0	4	0	0	0	0	0	22	0	0	1	562	0	673	37
Tshwa	ZIM37	1304	0	0	11	0	0	11	119	1638	10	0	0	2	533	0	0	0	1	0	0	2	1	0	0	0	0	1	5	0	4	24	159	0	3	0	0	0	0	0	0	0	0	0	0	559	0	1466	478
Tshwa	ZIM39	127	0	0	0	0	0	0	66	4614	7	0	2	1	450	0	0	0	0	5	0	45	0	0	1	0	0	0	38	1	7	5	157	0	1	0	1	0	0	0	0	27	1	0	2	577	0	735	38
!Xun	AngH319	57	0	0	0	0	1	0	34	1302	2	0	0	0	35	0	0	0	0	2	0	18	0	0	0	0	0	0	43	0	11	20	68	0	0	1	0	0	1	0	0	5	0	0	0	295	0	687	19
!Xun	AngH322	58	0	0	0	0	0	0	0	704	0	0	0	0	838	0	0	0	0	2	0	0	0	0	0	0	0	0	37	0	2	20	42	0	0	0	0	0	0	0	0	6	0	0	0	173	0	356	32
!Xun	AngH334	196	0	0	1	0	0	3	3	23912	9	0	0	0	2265	0	4	1	5	18	0	179	1	1	4	1	0	0	3488	0	61	60	375	1	0	19	0	2	0	0	1	27	0	0	0	2594	1	3108	163
!Xun	AngH344	47	0	0	0	0	5	2	12	588	4	0	0	0	1693	0	2	0	0	2	0	7	0	0	0	0	0	0	71	0	13	16	91	0	0	15	0	0	0	0	0	12	0	0	0	461	2	681	85
!Xun	AngH349	30	0	0	2	0	41	2	37	18817	8	0	0	0	2273	0	0	0	1	10	1	110	0	0	0	0	1	0	1655	2	45	91	365	0	5	78	0	0	0	0	0	53	0	0	0	2447	0	1964	244
!Xun	AngH350	13	0	0	0	0	2	0	63	1147	0	0	0	0	1609	0	0	0	0	1	0	9	0	0	0	0	0	0	71	0	4	26	150	0	2	4	0	0	2	0	1	0	0	0	0	699	0	550	116
!Xun	AngH356	163	0	0	0	0	9	6	7	1480	6	0	6	0	5438	0	0	0	2	12	0	9	3	0	0	0	0	0	315	0	7	48	191	0	3	7	0	0	0	0	0	14	0	0	0	732	0	2000	372
[truncated: 158 more columns]

## Sheet: Supplementary Table 3
Supplementary Table 3. Read counts assigned to each taxa at the species level in each individual.
Group	Individual	Abiotrophia_defectiva	Abiotrophia_sp.	Acetobacteraceae_bacterium	Acetomicrobium_hydrogeniformans	Achromobacter_piechaudii	Achromobacter_sp.	Acidaminococcus_sp.	Acinetobacter_baumannii	Acinetobacter_calcoaceticus	Acinetobacter_haemolyticus	Acinetobacter_johnsonii	Acinetobacter_junii	Acinetobacter_lwoffii	Acinetobacter_radioresistens	Acinetobacter_sp.	Actinobacillus_ureae	Actinobaculum_sp.	Actinomyces_cardiffensis	Actinomyces_georgiae	Actinomyces_graevenitzii	Actinomyces_johnsonii	Actinomyces_massiliensis	Actinomyces_naeslundii	Actinomyces_neuii	Actinomyces_odontolyticus	Actinomyces_sp.	Actinomyces_turicensis	Actinomyces_urogenitalis	Actinomyces_viscosus	Aerococcus_christensenii	Aerococcus_sp.	Aerococcus_viridans	Aeromicrobium_marinum	Aeromonas_dhakensis	Aeromonas_veronii	Afipia_broomeae	Afipia_clevelandensis	Afipia_felis	Aggregatibacter_actinomycetemcomitans	Aggregatibacter_aphrophilus	Aggregatibacter_segnis	Aggregatibacter_sp.	Akkermansia_sp.	Alistipes_indistinctus	Alistipes_putredinis	Alistipes_sp.	Alloiococcus_otitis	Alloscardovia_omnicolens
Kuvale	AngH112	9010	6087	0	0	0	1	1	0	0	0	0	0	0	0	0	4	12	88	17	2952	54	26	12	0	3707	29795	6	0	33	1	42	0	0	0	0	0	0	0	62	3260	1208	1203	0	0	0	0	0	0
Kuvale	AngH167	1087	840	0	0	0	5	0	0	0	0	0	1	0	0	0	13	17	0	31	1673	53	56	204	0	545	16715	14	1	220	1	39	1	0	1	0	0	0	1	9	704	378	694	0	0	0	0	0	0
Kuvale	AngH254	329	402	0	0	0	3	0	0	0	0	0	1	0	0	0	4	34	3	3	1238	9	29	107	2	994	12096	0	2	31	0	25	0	0	0	0	0	0	0	1	78	97	277	0	0	0	0	0	0
Kuvale	AngH280	184	182	0	0	0	1	0	0	0	0	0	0	0	0	0	28	2	2	4	11	4	11	16	0	231	1994	2	0	15	2	11	0	0	3	0	0	0	0	32	543	898	1346	0	0	0	0	0	0
Kuvale	AngH292	745	756	0	1	0	3	0	0	0	1	0	0	0	13	0	14	39	10	4	410	20	60	40	0	1404	4619	0	2	56	2	20	0	1	1	0	0	0	0	461	369	1966	1445	0	2	0	0	0	0
Kuvale	AngH296	1	4	0	0	0	0	0	0	0	0	0	0	0	0	0	0	23	18	3	201	1	9	5	0	120	1784	0	1	19	0	9	2	0	0	0	0	0	0	2	29	189	290	0	0	0	0	0	6
Kuvale	AngH300	124	197	0	0	0	0	0	0	0	0	0	1	0	7	0	2	1	57	3	1939	19	17	22	0	666	13101	2	0	16	0	4	0	2	0	0	0	0	0	175	444	2252	1392	0	0	1	0	0	3
Kwepe	AngH09	343	431	0	0	0	6	0	0	0	0	4	0	0	0	0	1	54	43	43	2050	365	95	87	0	618	11416	3	6	68	2	10	0	0	1	0	0	0	0	25	229	448	591	0	0	0	0	0	0
Kwepe	AngH10	21	48	0	0	0	0	0	0	0	0	0	0	0	0	0	1	0	2	14	1161	9	11	12	0	1084	21372	1	0	67	3	44	0	0	0	0	0	0	0	8	134	224	149	0	0	0	0	0	74
Kwepe	AngH138	172	98	1	0	0	0	1	2	0	0	0	0	0	0	0	0	11	35	55	2511	389	255	56	0	2963	65187	11	5	201	2	38	0	0	0	2	1	0	1	94	12	43	86	0	0	0	0	0	18
Kwepe	AngH143	1054	813	0	0	0	2	0	0	0	1	0	0	0	10	0	3	23	251	31	4263	58	9	179	0	2843	60211	16	5	176	2	19	0	0	0	0	0	0	0	7	510	1245	1169	0	0	0	0	0	2
Kwepe	AngH195	1079	835	0	0	0	2	0	0	0	0	0	0	0	4	0	7	8	49	11	17	44	26	73	0	230	2125	0	1	84	0	20	0	0	0	0	0	0	0	100	380	1638	2164	0	0	0	0	0	0
Kwepe	AngH196	230	151	1	0	0	4	0	0	0	0	0	0	2	0	0	0	23	38	3	610	7	6	15	0	442	3919	3	0	24	0	12	0	0	0	0	2	0	0	12	355	760	2964	0	2	0	0	0	0
Kwepe	AngH238	15	19	0	0	0	0	0	0	0	0	0	0	0	0	0	2	0	6	1	77	0	0	5	0	169	1578	0	0	5	0	2	0	0	0	0	0	0	0	111	37	159	433	0	0	0	0	0	0
Himba	AngH247	216	148	0	0	0	0	0	0	0	0	0	0	0	0	0	11	0	0	3	154	3	5	7	0	602	3752	0	0	23	0	6	0	0	0	0	0	0	0	196	113	554	427	0	0	0	0	0	0
Himba	AngH29	361	432	0	0	0	4	0	0	0	1	0	0	0	3	0	17	2	8	5	497	24	8	17	0	675	8177	4	2	22	1	8	0	0	0	0	0	0	0	29	1780	2567	2210	0	0	0	0	0	1
Himba	AngH31	207	267	0	0	1	1	0	0	0	0	0	0	0	0	0	2	10	102	7	61	9	1	3	0	639	5053	2	3	7	0	14	0	0	0	0	0	0	0	30	233	781	524	0	0	0	0	0	0
Himba	AngH59	389	319	0	0	0	0	0	0	0	0	0	0	0	0	0	9	0	42	9	241	23	8	4	1	837	6833	5	0	27	2	18	1	0	0	0	0	0	0	11	102	814	621	0	0	0	0	0	0
Himba	AngH71	1061	1934	0	0	0	11	0	0	0	2	2	0	0	0	0	0	31	23	17	373	24	5	55	0	558	3350	0	1	38	1	28	0	0	0	0	0	0	0	4	579	126	71	0	0	0	0	0	0
Himba	AngH90	55	44	0	0	0	0	0	0	0	0	0	0	0	0	0	0	2	11	27	224	67	48	42	0	91	2934	0	4	99	0	3	0	0	1	3	0	0	0	8	137	526	330	1	0	0	0	0	1
Himba	AngH91	299	260	0	0	0	0	0	0	0	0	0	0	0	4	0	8	2	88	14	655	19	20	12	0	698	11513	2	1	25	1	28	0	0	0	0	0	0	0	16	345	845	1537	0	0	0	0	0	0
Tjimba	AngH202	168	165	0	0	0	1	0	0	0	0	1	0	0	1	0	6	4	211	4	2983	19	20	7	0	1306	16692	14	4	34	0	12	0	0	2	0	0	0	0	175	521	2842	1646	0	0	1	0	0	1
Tjimba	AngH205	133	156	0	0	0	0	0	0	0	0	0	0	0	0	0	0	22	53	17	192	28	24	19	0	365	4524	0	1	20	0	7	0	0	0	0	0	0	0	1	148	256	255	0	0	0	1	1	0
Tjimba	AngH217	1046	1324	0	0	0	6	0	0	0	1	0	0	0	0	0	8	0	10	27	3	57	20	57	0	606	2790	0	2	31	0	20	0	1	2	0	0	0	0	134	825	2131	1289	0	0	0	0	0	0
Tjimba	AngH237	34	24	0	0	0	0	0	0	0	0	0	0	0	4	0	9	6	0	4	492	2	1	2	0	146	1516	0	0	8	0	1	0	0	0	0	0	0	0	393	193	646	603	0	0	0	0	0	0
Kwisi	AngH01	24	39	0	0	0	3	0	0	0	0	0	0	0	5	0	0	7	4	0	13	3	2	6	0	25	482	0	13	6	0	0	0	0	0	0	0	0	0	25	45	103	114	0	0	0	0	0	0
Kwisi	AngH08	88	125	0	0	0	0	0	0	0	0	0	0	0	7	0	7	16	11	4	23	35	7	18	0	204	1524	0	0	18	0	25	1	0	0	0	0	0	0	54	209	335	336	0	0	0	0	0	0
Kwisi	AngH121	380	457	0	0	0	7	0	0	0	4	0	2	0	56	0	20	55	50	18	579	36	82	59	0	583	4908	1	1	42	1	7	0	0	1	0	0	0	0	15	779	2920	1542	0	0	0	0	0	0
Kwisi	AngH130	2808	3991	0	0	0	4	0	0	0	8	0	0	0	2	0	5	0	20	4	37	39	27	19	0	1337	9001	1	0	7	4	35	1	0	3	0	0	0	0	41	810	1008	1035	0	0	0	0	0	0
Kwisi	AngH253	136	83	0	0	0	1	0	0	0	1	0	0	0	0	0	11	24	2	7	55	11	4	18	0	467	2574	3	0	48	0	2	0	0	0	0	0	0	0	76	222	908	1251	0	0	0	0	0	0
Kwisi	AngH258	311	335	0	0	0	3	1	2	0	0	1	6	0	0	0	9	2	37	17	1957	26	16	15	0	1199	10799	15	1	30	1	14	0	0	4	21	0	0	0	96	434	1408	2724	0	0	0	0	0	0
Kwisi	AngH268	889	1051	0	0	0	11	1	0	0	1	2	2	2	2	0	30	77	120	7	75	46	10	32	0	324	7232	11	1	56	0	27	0	0	0	0	0	0	0	14	707	3625	2853	0	0	0	0	0	5
Kwisi	AngH270	99	97	0	0	0	3	0	0	0	0	0	0	0	0	0	5	82	0	3	92	25	12	39	0	305	5837	0	3	9	1	5	0	0	0	0	0	0	0	0	67	172	299	0	0	0	0	0	0
Twa	AngH16	1	1	0	0	0	0	0	0	0	0	0	0	0	0	0	4	104	12	1	175	11	7	14	0	337	3414	0	1	49	0	3	0	0	0	0	0	0	0	18	34	107	233	0	0	0	0	0	0
Twa	AngH221	43	56	0	0	0	0	0	0	0	0	2	0	4	4	0	2	2	78	47	1896	49	14	49	0	877	53185	26	4	74	4	12	5	0	0	3	0	0	0	75	86	173	239	0	0	1	0	0	1
Twa	AngH222	117	97	0	0	0	0	0	0	0	0	0	1	0	0	0	0	4	25	7	41	18	17	13	0	152	1084	0	0	48	0	0	0	0	0	0	0	0	0	28	27	52	34	0	0	0	0	0	0
Twa	AngH225	128	76	0	0	0	0	0	0	0	0	0	0	0	0	0	3	2	39	9	387	22	23	14	0	748	4973	3	1	59	0	11	0	0	0	0	0	0	0	117	122	515	861	0	0	0	0	0	0
Twa	AngH228	199	200	0	0	0	0	0	0	0	0	0	0	0	0	0	3	22	9	5	40	12	10	16	0	175	4556	2	2	24	1	17	0	0	0	0	0	0	0	48	239	814	1341	0	0	0	0	0	0
Twa	AngH229	290	216	0	0	0	28	0	1	0	0	0	0	0	2	2	8	2	46	7	60	20	5	33	0	266	2893	9	2	45	0	8	0	0	49	8	0	0	0	41	178	1101	1105	0	2	0	0	0	0
Twa	AngH232	13	24	0	0	0	0	0	0	0	0	0	0	0	0	0	3	9	62	14	623	25	7	18	0	174	8353	7	0	19	4	0	0	0	0	0	0	0	0	125	18	67	51	0	0	0	0	0	1
Tshwa	ZIM20	97	144	0	0	0	0	0	0	0	0	0	0	0	0	0	6	3	31	4	22	9	4	2	0	464	1898	0	0	13	0	12	0	0	0	0	0	0	0	339	227	1503	1645	0	3	0	0	0	0
Tshwa	ZIM28	89	69	0	0	0	2	0	0	1	0	0	0	0	0	4	0	10	22	3	113	28	19	6	0	301	4825	10	3	8	1	8	0	0	4	0	0	4	0	2	153	901	981	0	0	0	0	0	0
Tshwa	ZIM32	25	21	0	0	0	0	0	0	0	0	0	0	0	0	0	1	0	8	2	6	3	2	0	0	52	279	0	0	4	2	3	0	0	5	0	0	0	0	108	58	408	286	0	0	0	0	0	0
Tshwa	ZIM37	464	840	0	0	0	11	0	0	0	0	0	0	0	0	0	11	119	36	7	3	26	7	71	0	45	1341	0	0	102	1	9	0	0	0	0	2	0	0	5	47	105	376	0	0	0	0	0	1
Tshwa	ZIM39	74	53	0	0	0	0	0	0	0	0	0	0	0	0	0	0	66	13	13	57	40	14	76	0	125	4258	0	2	16	1	6	0	0	2	0	0	1	0	1	34	268	147	0	0	0	0	0	0
!Xun	AngH319	34	23	0	0	0	0	0	0	0	1	0	0	0	0	0	0	34	7	0	49	0	5	4	0	326	902	0	0	9	0	2	0	0	0	0	0	0	0	1	9	13	12	0	0	0	0	0	0
!Xun	AngH322	23	35	0	0	0	0	0	0	0	0	0	0	0	0	0	0	0	0	0	31	3	7	6	0	57	591	0	2	7	0	0	0	0	0	0	0	0	0	20	77	472	269	0	0	0	0	0	0
!Xun	AngH334	117	79	0	0	0	1	0	0	0	0	0	0	0	0	0	3	3	64	8	2711	38	9	12	0	1155	19858	16	1	40	0	9	0	0	0	0	0	0	0	435	123	986	721	0	2	1	1	1	2
!Xun	AngH344	32	15	0	0	0	0	0	0	0	0	0	0	0	3	2	2	12	16	1	17	12	8	3	0	99	423	0	0	9	0	4	0	0	0	0	0	0	0	18	118	856	701	0	1	0	1	0	0
!Xun	AngH349	9	21	0	0	0	2	0	8	0	13	2	1	12	4	1	2	37	32	4	439	27	27	21	0	1197	17014	7	2	47	3	5	0	0	0	0	0	0	0	176	186	1281	630	0	0	0	0	0	0
!Xun	AngH350	9	4	0	0	0	0	0	0	0	0	0	0	2	0	0	0	63	18	1	16	5	7	18	0	56	1017	0	0	9	0	0	0	0	0	0	0	0	0	364	175	463	607	0	0	0	0	0	0
!Xun	AngH356	83	80	0	0	0	0	0	5	0	0	0	0	0	0	4	6	7	170	2	10	18	29	36	0	41	1151	0	1	22	0	6	0	0	6	0	0	0	0	222	958	2639	1619	0	0	0	0	0	1
[truncated: 526 more columns]

## Sheet: Supplementary Table 4
Supplementary Table 4. Genera presenting significant differential abundance (FDR adjusted p_value <0.05) between populations according to DESeq2 analysis. Positive values in the log2FoldChange indicate taxa enriched in the first population of the comparison, and negative values represent taxa enriched in the second population.
Kuvale_Kwepe	Genus	baseMean	log2FoldChange	lfcSE	stat	pvalue	padj
	Yokenella	17.5921	-24.4992	5.65027	-4.33593	1.45148e-05	0.00296102
	Shuttleworthia	44.5283	-3.11486	0.837084	-3.72108	0.000198373	0.020234
	Bulleidia	26.4579	-3.33728	0.969919	-3.44078	0.000580036	0.0394424
Kuvale_Himba	Genus	baseMean	log2FoldChange	lfcSE	stat	pvalue	padj
	Cedecea	11.1744	28.8446	5.65228	5.10318	3.33991e-07	4.10741e-05
	Salmonella	117.207	13.0167	2.56857	5.06768	4.02688e-07	4.10741e-05
	Lactobacillus	25.2665	-4.12408	0.939577	-4.38929	1.13721e-05	0.000773304
	Pseudopropionibacterium	121.519	-3.12514	0.765109	-4.08458	4.41575e-05	0.00225203
Kuvale_Tjimba	Genus	baseMean	log2FoldChange	lfcSE	stat	pvalue	padj
	Hafnia	43.1642	16.9529	3.53735	4.79254	1.6468e-06	0.000335947
	Pyramidobacter	27.9363	-5.80934	1.4905	-3.89759	9.71559e-05	0.0099099
	Cedecea	11.1744	24.7221	6.63245	3.72745	0.000193425	0.0131529
Kuvale_ Kwisi	Genus	baseMean	log2FoldChange	lfcSE	stat	pvalue	padj
	Cedecea	11.1744	30.8892	5.47187	5.64509	1.65095e-08	3.36793e-06
Kuvale_Twa	Genus	baseMean	log2FoldChange	lfcSE	stat	pvalue	padj
	Enterobacter	53760	-10.4861	1.81295	-5.78399	7.29486e-09	7.29486e-07
	Yokenella	17.5921	-31.5818	5.61479	-5.62476	1.85766e-08	9.28829e-07
	Eggerthia	39.6228	-3.51648	0.804871	-4.36899	1.24821e-05	0.000416071
	Citrobacter	124.952	-7.51716	1.89843	-3.95967	7.50537e-05	0.00168352
	Paraprevotella	25.6341	3.17221	0.80673	3.93219	8.41762e-05	0.00168352
	Escherichia	381.737	-6.21932	1.67234	-3.71892	0.000200075	0.00333459
	Filifactor	276.203	-2.20847	0.623599	-3.54149	0.000397879	0.00497348
	Fusobacterium	3257.25	1.39948	0.392199	3.56829	0.000359321	0.00497348
	Salmonella	117.207	-8.48756	2.45056	-3.46351	0.000533168	0.00592409
	Serratia	32.7354	-9.76603	3.00807	-3.24661	0.00116789	0.0116789
	Pseudomonas	20.7903	-3.80616	1.19544	-3.18392	0.00145297	0.0132089
	Porphyromonas	13401.5	1.82791	0.588474	3.10619	0.00189514	0.0157928
	Corynebacterium	593.689	-1.45976	0.522965	-2.79132	0.00524941	0.0403801
Kuvale_Tshwa	Genus	baseMean	log2FoldChange	lfcSE	stat	pvalue	padj
	Enterobacter	53760	-11.387	1.98588	-5.73401	9.80824e-09	9.41592e-07
	Yokenella	17.5921	-32.4415	6.14054	-5.28317	1.26965e-07	6.09433e-06
	Citrobacter	124.952	-9.33257	2.07079	-4.50676	6.58243e-06	0.000210638
	Filifactor	276.203	-2.76327	0.68215	-4.05082	5.10389e-05	0.00122493
	Salmonella	117.207	-10.5533	2.67185	-3.94982	7.8209e-05	0.00150161
	Simonsiella	153.849	5.15115	1.33748	3.85139	0.00011745	0.00187921
	Lachnoanaerobaculum	438.254	2.04718	0.558079	3.66826	0.000244208	0.00334914
	Bacteroidetes	167.09	-2.01858	0.591045	-3.41527	0.000637191	0.00764629
	Escherichia	381.737	-5.96135	1.83125	-3.25535	0.00113252	0.0105763
	Peptoanaerobacter	21.9066	-2.24118	0.688133	-3.2569	0.00112638	0.0105763
	Peptostreptococcaceae	56.879	-2.01732	0.623385	-3.23607	0.00121186	0.0105763
	Eggerthia	39.6228	-2.79637	0.879307	-3.1802	0.00147175	0.011774
	Johnsonella	16.6541	-2.16401	0.716268	-3.02123	0.00251752	0.0185909
	Catonella	82.0835	-1.46438	0.504381	-2.90332	0.00369226	0.0253183
	Hafnia	43.1642	-8.47097	3.17011	-2.67214	0.00753699	0.0482367
	Paraprevotella	25.6341	2.26672	0.857705	2.64278	0.00822286	0.0493371
	Enterococcus	10.6211	-2.37121	0.91224	-2.59933	0.0093407	0.0498171
	Porphyromonas	13401.5	1.68724	0.644625	2.61739	0.00886049	0.0498171
Kuvale_Xun	Genus	baseMean	log2FoldChange	lfcSE	stat	pvalue	padj
	Eggerthia	39.6228	-3.62078	0.805677	-4.49409	6.98675e-06	0.000642781
	Clostridioides	100.155	2.5899	0.733999	3.52848	0.000417954	0.0128172
	Propionibacterium	49.0262	-3.19251	0.88176	-3.62061	0.000293909	0.0128172
	Enterococcus	10.6211	3.56189	1.06616	3.34085	0.000835216	0.01921
	Abiotrophia	658.035	2.87634	0.92833	3.0984	0.00194569	0.0255719
	Bacteroidetes	167.09	-1.68542	0.541324	-3.11351	0.00184875	0.0255719
	Peptoanaerobacter	21.9066	-1.99483	0.637255	-3.13035	0.00174596	0.0255719
	Bacillus	2.64463	2.92978	0.97184	3.01467	0.00257257	0.0271423
	Shuttleworthia	44.5283	-2.52803	0.841254	-3.00507	0.00265523	0.0271423
Kwepe_Himba	Genus	baseMean	log2FoldChange	lfcSE	stat	pvalue	padj
	Salmonella	117.207	14.6618	2.53226	5.79001	7.03825e-09	1.4358e-06
	Cedecea	11.1744	26.1546	5.6667	4.61549	3.92172e-06	0.000400015
	Pseudopropionibacterium	121.519	-3.24078	0.765545	-4.23331	2.30281e-05	0.00147562
	Yokenella	17.5921	23.6277	5.65027	4.1817	2.89338e-05	0.00147562
	Lactobacillus	25.2665	-3.32545	0.930652	-3.57325	0.000352581	0.0143853
	Lachnospiraceae	262.886	1.94962	0.57447	3.39378	0.00068936	0.0234382
Kwepe_Tjimba	Genus	baseMean	log2FoldChange	lfcSE	stat	pvalue	padj
	Hafnia	43.1642	17.5994	3.52367	4.99463	5.89494e-07	0.000120257
	Bulleidia	26.4579	4.0072	1.18295	3.38748	0.000705391	0.0466172
	Cedecea	11.1744	22.0321	6.64475	3.31572	0.000914064	0.0466172
	Yokenella	17.5921	22.0269	6.63074	3.32193	0.00089397	0.0466172
Kwepe_Kwisi	Genus	baseMean	log2FoldChange	lfcSE	stat	pvalue	padj
	Cedecea	11.1744	28.1992	5.48677	5.13949	2.75483e-07	5.61986e-05
	Yokenella	17.5921	24.8015	5.46979	4.53426	5.78065e-06	0.000589626
	Actinomyces	7067.85	1.70378	0.497051	3.42777	0.000608555	0.0310363
	Lachnospiraceae	262.886	1.9082	0.556261	3.4304	0.000602702	0.0310363
Kwepe_Twa	Genus	baseMean	log2FoldChange	lfcSE	stat	pvalue	padj
	Enterobacter	53760	-12.6678	1.81526	-6.97848	2.98398e-12	6.08731e-10
	Citrobacter	124.952	-8.37005	1.91741	-4.36528	1.26958e-05	0.00129497
	Escherichia	381.737	-6.16875	1.67241	-3.68853	0.000225549	0.0119329
	Pseudomonas	20.7903	-4.43555	1.20558	-3.67919	0.000233979	0.0119329
Kwepe_Tshwa	Genus	baseMean	log2FoldChange	lfcSE	stat	pvalue	padj
	Enterobacter	53760	-13.5687	1.98799	-6.82535	8.77086e-12	1.01742e-09
	Citrobacter	124.952	-10.1855	2.08821	-4.87761	1.0738e-06	6.22802e-05
	Actinomyces	7067.85	2.29695	0.56242	4.08404	4.4259e-05	0.00171135
	Lachnospiraceae	262.886	2.33114	0.630546	3.69702	0.000218146	0.00632622
	Salmonella	117.207	-8.90823	2.63697	-3.37821	0.000729588	0.0169264
	Escherichia	381.737	-5.91078	1.83131	-3.22763	0.0012482	0.0241319
	Megasphaera	744.855	3.40356	1.10403	3.08284	0.00205037	0.0339776
	Lachnoanaerobaculum	438.254	1.68154	0.558195	3.01247	0.00259132	0.0375741
Kwepe_!Xun	Genus	baseMean	log2FoldChange	lfcSE	stat	pvalue	padj
Himba_Tjimba	Genus	baseMean	log2FoldChange	lfcSE	stat	pvalue	padj
	Hafnia	43.1642	14.8959	3.58148	4.15914	3.19454e-05	0.00325843
	Salmonella	117.207	-12.7706	3.04055	-4.20009	2.66809e-05	0.00325843
Himba_Kwisi	Genus	baseMean	log2FoldChange	lfcSE	stat	pvalue	padj
	Salmonella	117.207	-15.515	2.45197	-6.32754	2.49097e-10	5.08157e-08
	Lactobacillus	25.2665	3.45712	0.905971	3.81593	0.000135672	0.0138386
Himba_Twa	Genus	baseMean	log2FoldChange	lfcSE	stat	pvalue	padj
	Salmonella	117.207	-21.5043	2.50472	-8.58551	9.04351e-18	7.59655e-16
	Cedecea	11.1744	-35.3547	5.6153	-6.29614	3.05148e-10	1.28162e-08
	Enterobacter	53760	-10.8273	1.81336	-5.97082	2.36071e-09	6.60997e-08
	Yokenella	17.5921	-30.7104	5.61479	-5.46956	4.51155e-08	9.47426e-07
	Citrobacter	124.952	-9.33706	1.98768	-4.69746	2.63418e-06	4.42542e-05
	Escherichia	381.737	-6.06706	1.67309	-3.62627	0.000287549	0.00402568
	Paraprevotella	25.6341	2.87131	0.808441	3.55166	0.000382811	0.00459373
	Hafnia	43.1642	-8.99826	2.95619	-3.04387	0.00233555	0.0245233
	Campylobacter	872.55	-1.0704	0.363135	-2.94766	0.00320194	0.0269884
	Pseudopropionibacterium	121.519	2.23259	0.765234	2.91753	0.00352819	0.0269884
	Serratia	32.7354	-8.75402	3.00104	-2.917	0.0035342	0.0269884
	Selenomonas	772.562	-1.67367	0.601411	-2.7829	0.00538747	0.0377123
Himba_Tshwa	Genus	baseMean	log2FoldChange	lfcSE	stat	pvalue	padj
	Salmonella	117.207	-23.5701	2.72161	-8.66034	4.70342e-18	4.13901e-16
	Cedecea	11.1744	-36.306	6.14076	-5.9123	3.37373e-09	1.03639e-07
	Enterobacter	53760	-11.7282	1.98625	-5.90469	3.53316e-09	1.03639e-07
	Citrobacter	124.952	-11.1525	2.15291	-5.18018	2.21669e-07	4.80306e-06
	Yokenella	17.5921	-31.5701	6.14054	-5.14126	2.72901e-07	4.80306e-06
	Pseudopropionibacterium	121.519	3.6983	0.843274	4.38565	1.15641e-05	0.000169607
	Lactobacillus	25.2665	4.30338	1.05121	4.09375	4.24454e-05	0.0005336
	Hafnia	43.1642	-10.528	3.21928	-3.2703	0.00107434	0.0118178
	Escherichia	381.737	-5.80909	1.83192	-3.17103	0.00151897	0.0148522
	Bacteroidetes	167.09	-1.72902	0.591312	-2.92404	0.00345522	0.0304059
	Peptostreptococcaceae	56.879	-1.80363	0.624376	-2.8887	0.00386841	0.0309473
Himba_!Xun	Genus	baseMean	log2FoldChange	lfcSE	stat	pvalue	padj
	Clostridioides	100.155	3.78133	0.73325	5.15694	2.51019e-07	1.94442e-05
	Salmonella	117.207	-13.2287	2.59261	-5.10247	3.35245e-07	1.94442e-05
	Pseudopropionibacterium	121.519	3.27525	0.770632	4.25008	2.13697e-05	0.000826295
	Enterococcus	10.6211	4.32976	1.06272	4.07425	4.61638e-05	0.00133875
	Abiotrophia	658.035	3.11197	0.928348	3.35216	0.000801844	0.0186028
	Bacillus	2.64463	3.03034	0.981787	3.08656	0.00202489	0.0335553
	Campylobacter	872.55	-1.12311	0.363287	-3.09152	0.00199133	0.0335553
Tjimba_Kwisi	Genus	baseMean	log2FoldChange	lfcSE	stat	pvalue	padj
	Hafnia	43.1642	-17.6532	3.45053	-5.1161	3.11918e-07	6.36313e-05
	Pyramidobacter	27.9363	5.14535	1.45171	3.54434	0.000393596	0.0401468
Tjimba_Twa	Genus	baseMean	log2FoldChange	lfcSE	stat	pvalue	padj
	Hafnia	43.1642	-23.8941	3.49819	-6.83044	8.46553e-12	1.72697e-09
	Cedecea	11.1744	-31.2322	6.60096	-4.73147	2.22903e-06	0.000151574
	Enterobacter	53760	-10.0651	2.12616	-4.73394	2.20199e-06	0.000151574
	Yokenella	17.5921	-29.1095	6.60053	-4.41018	1.03284e-05	0.000526746
	Escherichia	381.737	-7.82979	1.98244	-3.94958	7.82877e-05	0.00319414
	Citrobacter	124.952	-9.16781	2.3584	-3.8873	0.000101367	0.00344647
Tjimba_Tshwa	Genus	baseMean	log2FoldChange	lfcSE	stat	pvalue	padj
	Hafnia	43.1642	-25.4239	3.72317	-6.82856	8.57738e-12	1.74979e-09
	Enterobacter	53760	-10.9661	2.2754	-4.81939	1.43998e-06	0.000146878
	Cedecea	11.1744	-32.1835	7.05337	-4.56286	5.04625e-06	0.000343145
	Citrobacter	124.952	-10.9832	2.49924	-4.39462	1.10965e-05	0.000565921
	Yokenella	17.5921	-29.9692	7.05318	-4.24904	2.14691e-05	0.000875941
	Escherichia	381.737	-7.57183	2.1182	-3.57465	0.000350697	0.0119237
	Salmonella	117.207	-10.7995	3.12829	-3.4522	0.000556034	0.0162044
Tjimba_!Xun	Genus	baseMean	log2FoldChange	lfcSE	stat	pvalue	padj
	Hafnia	43.1642	-17.517	3.55368	-4.92925	8.25471e-07	0.000168396
	Propionibacterium	49.0262	-3.85177	1.05409	-3.65413	0.000258051	0.0263212
Kwisi_Twa	Genus	baseMean	log2FoldChange	lfcSE	stat	pvalue	padj
	Cedecea	11.1744	-37.3993	5.43366	-6.88289	5.86494e-12	1.19645e-09
	Enterobacter	53760	-11.1819	1.75612	-6.36742	1.92236e-10	1.96081e-08
	Yokenella	17.5921	-31.8841	5.43313	-5.86846	4.39855e-09	2.99102e-07
	Citrobacter	124.952	-10.6312	1.92731	-5.5161	3.46601e-08	1.76766e-06
Kwisi_Tshwa	Genus	baseMean	log2FoldChange	lfcSE	stat	pvalue	padj
	Cedecea	11.1744	-38.3506	5.97512	-6.41838	1.37732e-10	1.26713e-08
	Enterobacter	53760	-12.0829	1.93413	-6.24719	4.17908e-10	1.92238e-08
	Citrobacter	124.952	-12.4466	2.0973	-5.93461	2.94549e-09	9.03285e-08
	Yokenella	17.5921	-32.7438	5.97489	-5.48024	4.24748e-08	9.76921e-07
	Simonsiella	153.849	5.59397	1.30397	4.28994	1.78719e-05	0.000328843
	Moraxella	10.1352	4.6092	1.46317	3.15015	0.00163185	0.0217114
	Salmonella	117.207	-8.0551	2.55996	-3.14657	0.00165195	0.0217114
Kwisi_!Xun	Genus	baseMean	log2FoldChange	lfcSE	stat	pvalue	padj
	Propionibacterium	49.0262	-3.22893	0.856967	-3.76786	0.000164652	0.033589
	Escherichia	381.737	5.88674	1.64967	3.56843	0.000359127	0.0366309
	Clostridioides	100.155	2.4077	0.71323	3.37577	0.000736101	0.0412255
	Enterococcus	10.6211	3.51818	1.05023	3.34992	0.000808344	0.0412255
	Bacillus	2.64463	3.12924	0.956854	3.27034	0.00107417	0.043826
	Abiotrophia	658.035	2.88039	0.899085	3.20369	0.00135678	0.0461304
Twa_Tshwa	Genus	baseMean	log2FoldChange	lfcSE	stat	pvalue	padj
	Simonsiella	153.849	5.61421	1.33767	4.19701	2.70463e-05	0.00551744
	Actinomyces	7067.85	2.01109	0.562443	3.57564	0.000349369	0.0356356
Twa_!Xun	Genus	baseMean	log2FoldChange	lfcSE	stat	pvalue	padj
	Enterococcus	10.6211	5.20312	1.0598	4.90951	9.13047e-07	9.13047e-05
	Escherichia	381.737	8.03905	1.70138	4.72502	2.30088e-06	0.000115044
	Enterobacter	53760	8.29219	1.81266	4.57461	4.77113e-06	0.000159038
	Citrobacter	124.952	8.64278	1.97045	4.38621	1.15345e-05	0.000288363
	Yokenella	17.5921	21.5002	5.61438	3.82949	0.000128408	0.00256816
	Cedecea	11.1744	20.3322	5.61489	3.62112	0.000293333	0.00419047
	Serratia	32.7354	11.0348	3.01715	3.65735	0.000254835	0.00419047
	Clostridioides	100.155	2.44592	0.735988	3.32332	0.000889533	0.0098837
	Salmonella	117.207	8.27555	2.47575	3.34265	0.000829834	0.0098837
	Pseudomonas	20.7903	3.66399	1.21753	3.00937	0.00261787	0.0261787
	Rothia	21075	1.5823	0.550677	2.87337	0.00406123	0.0369203
Tshwa_!Xun	Genus	baseMean	log2FoldChange	lfcSE	stat	pvalue	padj
	Enterococcus	10.6211	5.9331	1.11553	5.31864	1.04548e-07	1.17094e-05
	Citrobacter	124.952	10.4582	2.13701	4.89385	9.88804e-07	5.5373e-05
	Enterobacter	53760	9.19313	1.9856	4.62989	3.65863e-06	0.000136589
	Escherichia	381.737	7.78109	1.8578	4.18834	2.81001e-05	0.000786803
	Salmonella	117.207	10.3413	2.69497	3.83728	0.000124406	0.0027867
	Simonsiella	153.849	-5.02794	1.33829	-3.757	0.000171959	0.0032099
	Yokenella	17.5921	22.3599	6.14013	3.6416	0.000270948	0.00433518
	Cedecea	11.1744	21.2835	6.14035	3.46616	0.000527946	0.00739125
	Clostridioides	100.155	2.67515	0.800608	3.3414	0.000833563	0.0103732
	Lautropia	2103.46	3.2908	1.12048	2.93695	0.00331453	0.0371228
	Gemella	1510.14	1.76866	0.617782	2.86292	0.0041975	0.042356
	Propionibacterium	49.0262	-2.74688	0.967854	-2.83811	0.00453815	0.042356
	Serratia	32.7354	9.11817	3.28813	2.77306	0.00555327	0.0478435

## Sheet: Supplementary Table 5
Supplementary Table 5. Species presenting significant differential abundance (FDR adjusted p_value <0.05) between populations according to DESeq2 analysis. Positive values in the log2FoldChange indicate taxa enriched in the first population of the comparison, and negative values represent taxa enriched in the second population.
Kuvale_Kwepe	Species	baseMean	log2FoldChange	lfcSE	stat	pvalue	padj
	Yokenella_regensburgei	18.2957	-25.4296	5.65197	-4.49925	6.81939e-06	0.00312328
	Citrobacter_koseri	27.1731	21.2813	5.6667	3.75549	0.000173	0.0396171
Kuvale_Himba	Species	baseMean	log2FoldChange	lfcSE	stat	pvalue	padj
	Citrobacter_freundii	30.6462	35.1078	3.15858	11.115	1.05999e-28	6.04193e-26
	Salmonella_sp.	130.456	17.4006	2.75833	6.30837	2.81996e-10	8.03687e-08
	Cedecea_davisae	11.459	28.1256	5.65138	4.97676	6.46585e-07	0.000122851
	Pseudopropionibacterium_propionicum	123.411	-3.13215	0.78127	-4.00905	6.09638e-05	0.00868734
	Lactobacillus_sp.	10.1877	-4.97451	1.27159	-3.91204	9.15196e-05	0.0104332
	Citrobacter_koseri	27.1731	20.2292	5.6667	3.56983	0.000357212	0.0339351
Kuvale_Tjimba	Species	baseMean	log2FoldChange	lfcSE	stat	pvalue	padj
	Citrobacter_freundii	30.6462	30.9265	3.72237	8.30827	9.71089e-17	5.53521e-14
	Hafnia_sp.	46.7355	17.0173	3.49872	4.86386	1.15119e-06	0.000328089
	Pyramidobacter_piscolens	31.655	-6.08667	1.50091	-4.05533	5.00638e-05	0.00951212
	Citrobacter_youngae	17.5406	-18.1851	4.79643	-3.79138	0.000149811	0.021348
	Cedecea_davisae	11.459	24.2887	6.63169	3.66251	0.000249752	0.0237264
	Citrobacter_portucalensis	47.4992	16.2666	4.42936	3.67245	0.000240234	0.0237264
Kuvale_Kwisi	Species	baseMean	log2FoldChange	lfcSE	stat	pvalue	padj
	Cedecea_davisae	11.459	30.0019	5.47094	5.48386	4.16146e-08	1.39825e-05
	Citrobacter_portucalensis	47.4992	16.9486	3.65401	4.63835	3.51195e-06	0.000590007
	Citrobacter_koseri	27.1731	20.9166	5.48677	3.8122	0.000137737	0.0134211
	Citrobacter_youngae	17.5406	-15.011	3.97604	-3.77536	0.000159775	0.0134211
	Citrobacter_sp.	17.7046	15.1417	4.16579	3.63477	0.000278228	0.0186969
	Eggerthia_catenaformis	41.377	-2.76311	0.815711	-3.38736	0.000705692	0.0395187
Kuvale_Twa	Species	baseMean	log2FoldChange	lfcSE	stat	pvalue	padj
	Citrobacter_youngae	17.5406	-23.6834	4.03608	-5.86792	4.41296e-09	1.24503e-06
	Enterobacter_sp.	16300	-10.1609	1.7804	-5.70709	1.14926e-08	1.24503e-06
	Yokenella_regensburgei	18.2957	-32.2355	5.61503	-5.74092	9.41611e-09	1.24503e-06
	Klebsiella_sp.	2881.71	-8.73851	1.72141	-5.07638	3.84691e-07	3.12561e-05
	Klebsiella_oxytoca	319.182	-9.15264	1.88841	-4.84675	1.25501e-06	8.15753e-05
	Eggerthia_catenaformis	41.377	-3.63126	0.839846	-4.32372	1.53422e-05	0.000831033
	Paraprevotella_clara	25.0628	3.23195	0.801437	4.03269	5.51421e-05	0.00256017
	Fusobacterium_periodonticum	1340.66	2.13882	0.547466	3.90677	9.35375e-05	0.00379996
	Atopobium_rimae	28.027	-3.32136	0.885667	-3.75013	0.000176746	0.0063825
	Klebsiella_pneumoniae	321.662	-7.13015	1.9768	-3.60691	0.000309863	0.0100705
	Porphyromonas_somerae	4267.32	2.79571	0.791219	3.53342	0.000410223	0.0121202
	Porphyromonas_sp.	5436.88	2.33538	0.683059	3.419	0.000628513	0.0170222
	Escherichia_coli	340.71	-5.53178	1.64038	-3.37226	0.000745553	0.0186388
	Filifactor_alocis	287.729	-2.1598	0.661038	-3.26729	0.00108581	0.0231281
	Pseudomonas_sp.	18.7232	-3.79791	1.16721	-3.25383	0.00113861	0.0231281
	Serratia_sp.	25.3355	-9.81476	2.9824	-3.2909	0.000998685	0.0231281
	Gemella_sanguinis	399.272	2.36723	0.786559	3.0096	0.00261591	0.0472317
	Salmonella_sp.	130.456	-8.00389	2.64892	-3.02156	0.00251473	0.0472317
Kuvale_Tshwa	Species	baseMean	log2FoldChange	lfcSE	stat	pvalue	padj
	Citrobacter_youngae	17.5406	-26.3973	4.40532	-5.99214	2.07099e-09	5.34315e-07
	Yokenella_regensburgei	18.2957	-33.8435	6.1405	-5.51151	3.55764e-08	4.58935e-06
	Klebsiella_sp.	2881.71	-9.50293	1.88509	-5.0411	4.62874e-07	3.98072e-05
	Klebsiella_oxytoca	319.182	-10.1403	2.06195	-4.91783	8.75076e-07	5.64424e-05
	Actinomyces_graevenitzii	384.225	3.91734	0.961899	4.07251	4.65092e-05	0.0019319
	Filifactor_alocis	287.729	-2.92543	0.723296	-4.04458	5.24159e-05	0.0019319
	Klebsiella_pneumoniae	321.662	-8.75123	2.16251	-4.04679	5.19243e-05	0.0019319
	Bacteroidetes_oral	130.77	-2.49316	0.643064	-3.877	0.000105752	0.00303155
	Enterobacter_sp.	16300	-7.59296	1.9502	-3.89342	9.884e-05	0.00303155
	Fusobacterium_nucleatum	529.431	-1.53741	0.407541	-3.77241	0.000161676	0.00417124
	Salmonella_sp.	130.456	-10.7881	2.88994	-3.73298	0.000189225	0.00443818
	Kingella_oralis	70.1864	-3.02488	0.868604	-3.48246	0.000496833	0.0100884
	Lachnoanaerobaculum_sp.	342.786	2.28661	0.661556	3.4564	0.000547433	0.0100884
	Simonsiella_muelleri	137.612	4.51849	1.30391	3.46534	0.000529552	0.0100884
	Escherichia_coli	340.71	-6.13588	1.79628	-3.41588	0.000635773	0.0103121
	Eubacterium_saphenum	44.5643	-3.20527	0.938786	-3.41428	0.000639513	0.0103121
	Peptoanaerobacter_stomatis	22.9827	-2.47439	0.742659	-3.3318	0.000862861	0.0130952
	Kingella_kingae	28.7148	4.42829	1.38358	3.20061	0.00137139	0.0196292
	Peptostreptococcaceae_bacterium	59.6697	-2.1801	0.684405	-3.1854	0.00144556	0.0196292
	Eggerthia_catenaformis	41.377	-2.88853	0.919003	-3.14311	0.00167163	0.0215641
	Cardiobacterium_valvarum	49.4147	-2.30591	0.749639	-3.07603	0.00209775	0.0254434
	Johnsonella_ignava	17.5738	-2.32544	0.758466	-3.06598	0.00216959	0.0254434
	Corynebacterium_matruchotii	442.622	-2.11729	0.695998	-3.0421	0.00234938	0.0262953
	Haemophilus_sputorum	385.47	3.41684	1.12769	3.02993	0.00244608	0.0262953
	Pseudomonas_sp.	18.7232	-3.77996	1.27451	-2.96582	0.00301878	0.0311539
	Catonella_morbi	83.8718	-1.59782	0.553429	-2.88713	0.00388768	0.0385778
	Hafnia_sp.	46.7355	-8.88705	3.13258	-2.83698	0.00455431	0.0435189
Kuvale_!Xun	Species	baseMean	log2FoldChange	lfcSE	stat	pvalue	padj
	Citrobacter_freundii	30.6462	14.9744	3.15851	4.74097	2.12701e-06	0.000525371
	Citrobacter_youngae	17.5406	-17.6381	4.10004	-4.30194	1.69311e-05	0.00156777
	Eggerthia_catenaformis	41.377	-3.59457	0.840669	-4.27584	1.90417e-05	0.00156777
	Gemella_sanguinis	399.272	3.12061	0.789092	3.95469	7.66348e-05	0.0047322
	Clostridioides_difficile	100.411	2.73831	0.72744	3.76431	0.000167009	0.00687519
	Haemophilus_paraphrohaemolyticus	153.41	3.96494	1.0436	3.79928	0.000145118	0.00687519
	Abiotrophia_defectiva	298.266	3.122	0.906523	3.44393	0.000573333	0.0202305
	Abiotrophia_sp.	338.687	2.93439	0.924516	3.17398	0.00150365	0.0464252
Kwepe_Himba	Species	baseMean	log2FoldChange	lfcSE	stat	pvalue	padj
	Citrobacter_freundii	30.6462	33.9064	3.18126	10.6582	1.5971e-26	5.71761e-24
	Salmonella_sp.	130.456	18.8382	2.7256	6.9116	4.7923e-12	8.57822e-10
	Cedecea_davisae	11.459	25.5961	5.6667	4.51693	6.27416e-06	0.000748716
	Yokenella_regensburgei	18.2957	24.6008	5.65197	4.35261	1.34529e-05	0.00120403
	Pseudopropionibacterium_propionicum	123.411	-3.21553	0.781682	-4.1136	3.89532e-05	0.00278905
	Klebsiella_pneumoniae	321.662	7.56387	2.005	3.7725	0.000161621	0.00964339
	Klebsiella_sp.	2881.71	6.1105	1.72624	3.53978	0.000400467	0.0185552
	Lactobacillus_sp.	10.1877	-4.4335	1.25574	-3.53059	0.00041464	0.0185552
	Lachnospiraceae_bacterium	234.055	2.28029	0.693419	3.28848	0.00100729	0.0400678
	Streptococcus_sanguinis	1147.41	-2.76446	0.854119	-3.23662	0.00120954	0.0433016
Kwepe_Tjimba	Species	baseMean	log2FoldChange	lfcSE	stat	pvalue	padj
	Citrobacter_freundii	30.6462	29.7251	3.74163	7.94442	1.95109e-15	9.59935e-13
	Hafnia_sp.	46.7355	17.6472	3.48437	5.06466	4.09129e-07	0.000100646
	Citrobacter_youngae	17.5406	-18.6353	4.79643	-3.88524	0.00010223	0.0167657
	Citrobacter_portucalensis	47.4992	15.7243	4.43331	3.54686	0.000389848	0.0479513
Kwepe_Kwisi	Species	baseMean	log2FoldChange	lfcSE	stat	pvalue	padj
	Cedecea_davisae	11.459	27.4724	5.48677	5.00704	5.52743e-07	0.000173561
	Yokenella_regensburgei	18.2957	25.9394	5.47154	4.74078	2.12894e-06	0.000334244
	Citrobacter_portucalensis	47.4992	16.4063	3.65879	4.48408	7.32305e-06	0.000766479
	Citrobacter_youngae	17.5406	-15.4611	3.97604	-3.88858	0.000100831	0.00791527
	Citrobacter_sp.	17.7046	15.037	4.16579	3.60964	0.000306626	0.0192561
	Actinomyces_sp.	6024.55	1.78061	0.548979	3.24349	0.00118073	0.0463436
	Lachnospiraceae_bacterium	234.055	2.22771	0.671445	3.31779	0.000907325	0.0463436
	Moraxella_sp.	10.6425	-4.1314	1.26113	-3.27596	0.00105302	0.0463436
	Streptococcus_parasanguinis	445.288	2.11152	0.661045	3.19422	0.00140211	0.048918
Kwepe_Twa	Species	baseMean	log2FoldChange	lfcSE	stat	pvalue	padj
	Enterobacter_sp.	16300	-13.6558	1.78836	-7.63593	2.24202e-14	1.27795e-11
	Citrobacter_youngae	17.5406	-24.1336	4.03608	-5.97946	2.23884e-09	6.38071e-07
	Citrobacter_koseri	27.1731	-29.9461	5.61505	-5.33318	9.65063e-08	1.83362e-05
Kwepe_Tshwa	Species	baseMean	log2FoldChange	lfcSE	stat	pvalue	padj
	Citrobacter_youngae	17.5406	-26.8475	4.40532	-6.09433	1.09899e-09	2.8354e-07
	Enterobacter_sp.	16300	-11.0879	1.95748	-5.66437	1.47563e-08	1.90356e-06
	Citrobacter_koseri	27.1731	-32.356	6.14034	-5.26942	1.36856e-07	1.17696e-05
	Fusobacterium_nucleatum	529.431	-1.77858	0.407715	-4.36232	1.28689e-05	0.000830045
	Actinomyces_graevenitzii	384.225	4.10335	0.961891	4.26592	1.99082e-05	0.00102726
	Escherichia_coli	340.71	-6.34093	1.79705	-3.52853	0.000417881	0.0134767
	Eubacterium_yurii	9.82256	-2.62816	0.743263	-3.53597	0.000406279	0.0134767
	Lachnospiraceae_bacterium	234.055	2.71959	0.761679	3.57053	0.000356263	0.0134767
	Klebsiella_oxytoca	319.182	-7.0584	2.03295	-3.47199	0.000516609	0.0148095
	Actinomyces_sp.	6024.55	2.02128	0.621158	3.25405	0.00113771	0.0247392
	Pseudomonas_sp.	18.7232	-4.16628	1.2816	-3.25084	0.00115066	0.0247392
	Salmonella_sp.	130.456	-9.35044	2.85871	-3.27086	0.0010722	0.0247392
	Granulicatella_elegans	421.953	-2.31893	0.737175	-3.14569	0.00165693	0.0328837
	Streptococcus_pseudopneumoniae	659.357	-2.3032	0.742831	-3.10057	0.00193148	0.0355945
	Streptococcus_pneumoniae	765.485	-2.16355	0.70481	-3.06969	0.00214282	0.0368565
	Kingella_oralis	70.1864	-2.63362	0.867975	-3.03422	0.00241162	0.0388874
	Actinomyces_odontolyticus	455.294	1.69951	0.580213	2.92912	0.00339926	0.0499739
	Kingella_kingae	28.7148	4.04471	1.38459	2.92123	0.00348655	0.0499739
Kwepe_!Xun	Species	baseMean	log2FoldChange	lfcSE	stat	pvalue	padj
	Citrobacter_freundii	30.6462	13.773	3.18118	4.32952	1.49433e-05	0.0018455
	Citrobacter_youngae	17.5406	-18.0883	4.10004	-4.41173	1.02546e-05	0.0018455
	Clostridioides_difficile	100.411	2.61078	0.727742	3.58751	0.000333852	0.0259854
	Gemella_sanguinis	399.272	2.78319	0.789183	3.52667	0.000420816	0.0259854
	Rothia_sp.	18882.1	1.75852	0.529276	3.3225	0.000892155	0.0440725
	Klebsiella_pneumoniae	321.662	6.40524	1.99445	3.21153	0.00132029	0.0465873
	Parvimonas_micra	108.375	2.03257	0.632645	3.21282	0.00131437	0.0465873
Himba_Tjimba	Species	baseMean	log2FoldChange	lfcSE	stat	pvalue	padj
	Salmonella_sp.	130.456	-16.951	3.26722	-5.18821	2.12325e-07	0.000121025
	Hafnia_sp.	46.7355	15.0291	3.54244	4.2426	2.20945e-05	0.00629692
Himba_Kwisi	Species	baseMean	log2FoldChange	lfcSE	stat	pvalue	padj
	Citrobacter_freundii	30.6462	-31.8261	3.11428	-10.2194	1.62302e-24	6.18369e-22
	Salmonella_sp.	130.456	-19.6816	2.64032	-7.45425	9.03806e-14	1.72175e-11
	Citrobacter_portucalensis	47.4992	16.5064	3.66479	4.50406	6.66668e-06	0.000846668
	Citrobacter_sp.	17.7046	16.3774	4.16542	3.93175	8.4329e-05	0.00803234
	Treponema_lecithinolyticum	54.3457	-2.59043	0.729458	-3.55118	0.000383509	0.0292234
	Klebsiella_pneumoniae	321.662	-6.77123	1.94437	-3.48249	0.000496781	0.0315456
	Citrobacter_youngae	17.5406	-13.5051	3.97604	-3.39662	0.000682225	0.0371325
Himba_Twa	Species	baseMean	log2FoldChange	lfcSE	stat	pvalue	padj
	Citrobacter_freundii	30.6462	-40.5202	3.12439	-12.969	1.8341e-38	8.40017e-36
	Salmonella_sp.	130.456	-25.4045	2.69908	-9.41227	4.85548e-21	1.11191e-18
	Enterobacter_sp.	16300	-12.9747	1.78697	-7.26072	3.85042e-13	5.87831e-11
	Cedecea_davisae	11.459	-34.1081	5.61569	-6.07371	1.24991e-09	1.43114e-07
	Yokenella_regensburgei	18.2957	-31.4066	5.61503	-5.59332	2.22772e-08	2.04059e-06
	Citrobacter_youngae	17.5406	-22.1775	4.03608	-5.49482	3.91116e-08	2.55901e-06
	Klebsiella_sp.	2881.71	-9.49284	1.72617	-5.49937	3.81152e-08	2.55901e-06
	Citrobacter_koseri	27.1731	-28.894	5.61505	-5.14581	2.66366e-07	1.52495e-05
	Klebsiella_oxytoca	319.182	-9.02718	1.90058	-4.7497	2.03718e-06	0.00010367
	Klebsiella_pneumoniae	321.662	-8.12156	2.00505	-4.05054	5.10986e-05	0.00234032
	Paraprevotella_clara	25.0628	3.07013	0.803084	3.82292	0.000131878	0.00549094
	Escherichia_coli	340.71	-5.46797	1.64167	-3.33074	0.000866169	0.0330588
Himba_Tshwa	Species	baseMean	log2FoldChange	lfcSE	stat	pvalue	padj
	Citrobacter_freundii	30.6462	-43.034	3.40356	-12.6438	1.21014e-36	4.74377e-34
	Salmonella_sp.	130.456	-28.1887	2.93598	-9.60111	7.90843e-22	1.55005e-19
	Cedecea_davisae	11.459	-35.7594	6.14073	-5.82332	5.76913e-09	7.53833e-07
	Citrobacter_youngae	17.5406	-24.8914	4.40532	-5.65031	1.60161e-08	1.55605e-06
	Fusobacterium_nucleatum	529.431	-2.29262	0.408425	-5.61332	1.98476e-08	1.55605e-06
	Klebsiella_sp.	2881.71	-10.2573	1.88944	-5.42872	5.67594e-08	3.70828e-06
	Yokenella_regensburgei	18.2957	-33.0146	6.1405	-5.37654	7.59325e-08	4.25222e-06
	Enterobacter_sp.	16300	-10.4068	1.95621	-5.31988	1.03837e-07	5.08804e-06
	Citrobacter_koseri	27.1731	-31.3039	6.14034	-5.09808	3.4312e-07	1.49448e-05
	Klebsiella_oxytoca	319.182	-10.0149	2.0731	-4.83086	1.35945e-06	5.32905e-05
	Klebsiella_pneumoniae	321.662	-9.74263	2.18836	-4.45202	8.50682e-06	0.000303152
	Pseudopropionibacterium_propionicum	123.411	3.49456	0.861051	4.05848	4.93931e-05	0.00161351
	Eubacterium_yurii	9.82256	-2.73941	0.759918	-3.60488	0.000312301	0.00941707
	Bacteroidetes_oral	130.77	-2.20026	0.643728	-3.41799	0.000630846	0.0145466
	Hafnia_sp.	46.7355	-10.8752	3.18133	-3.41844	0.000629813	0.0145466
	Lactobacillus_sp.	10.1877	5.02015	1.4616	3.4347	0.000593203	0.0145466
	Treponema_lecithinolyticum	54.3457	-2.81077	0.82196	-3.4196	0.000627142	0.0145466
	Escherichia_coli	340.71	-6.07207	1.79746	-3.37814	0.000729791	0.0158932
	Actinomyces_graevenitzii	384.225	3.02623	0.962253	3.14494	0.00166123	0.0342737
Himba_!Xun	Species	baseMean	log2FoldChange	lfcSE	stat	pvalue	padj
	Salmonella_sp.	130.456	-17.4164	2.78357	-6.25686	3.92813e-10	1.14701e-07
	Clostridioides_difficile	100.411	3.98454	0.726806	5.48226	4.19922e-08	6.13086e-06
	Pseudopropionibacterium_propionicum	123.411	3.41646	0.786803	4.34221	1.4106e-05	0.00137298
	Abiotrophia_sp.	338.687	3.6012	0.92449	3.89534	9.80613e-05	0.00357924
	Citrobacter_youngae	17.5406	-16.1323	4.10004	-3.93465	8.33163e-05	0.00357924
	Corynebacterium_sp.	23.2543	3.33804	0.853162	3.91255	9.13258e-05	0.00357924
	Lactobacillus_sp.	10.1877	5.2612	1.35003	3.89709	9.73539e-05	0.00357924
	Streptococcus_sanguinis	1147.41	3.39249	0.854819	3.96867	7.2275e-05	0.00357924
	Enterococcus_sp.	9.39161	4.13684	1.15257	3.58923	0.000331661	0.0107606
	Actinomyces_georgiae	9.33483	2.87112	0.823532	3.48636	0.000489648	0.0121066
	Gemella_sanguinis	399.272	2.74841	0.789301	3.48208	0.00049753	0.0121066
	Granulicatella_sp.	800.85	2.06605	0.586041	3.52543	0.000422788	0.0121066
	Rothia_mucilaginosa	610.099	1.95747	0.593639	3.2974	0.000975831	0.0219187
	Granulicatella_adiacens	219.778	2.02612	0.619282	3.27173	0.00106891	0.0222945
	Abiotrophia_defectiva	298.266	2.88989	0.906694	3.18729	0.00143614	0.0279569
	Bacillus_sp.	2.55789	3.10267	1.01386	3.06026	0.00221145	0.0403589
	Rothia_sp.	18882.1	1.58226	0.52928	2.98945	0.00279477	0.0480043
Tjimba_Kwisi	Species	baseMean	log2FoldChange	lfcSE	stat	pvalue	padj
	Citrobacter_freundii	30.6462	-27.6448	3.68485	-7.50228	6.27149e-14	3.57475e-11
	Hafnia_sp.	46.7355	-17.7144	3.41224	-5.19143	2.08687e-07	5.94758e-05
	Pyramidobacter_piscolens	31.655	5.44938	1.4642	3.72176	0.000197841	0.0375899
Tjimba_Twa	Species	baseMean	log2FoldChange	lfcSE	stat	pvalue	padj
	Citrobacter_freundii	30.6462	-36.3389	3.6934	-9.83887	7.65671e-23	2.91721e-20
	Hafnia_sp.	46.7355	-23.6392	3.45841	-6.83526	8.1854e-12	1.55932e-09
	Citrobacter_portucalensis	47.4992	-22.859	4.37286	-5.22748	1.71836e-07	2.18232e-05
	Klebsiella_sp.	2881.71	-10.3678	2.03679	-5.09026	3.57577e-07	3.40592e-05
	Citrobacter_sp.	17.7046	-24.6262	4.98652	-4.93855	7.87043e-07	5.99727e-05
	Enterobacter_sp.	16300	-9.83398	2.08811	-4.70951	2.48307e-06	0.00013515
	Klebsiella_oxytoca	319.182	-11.2076	2.36869	-4.73154	2.22823e-06	0.00013515
	Cedecea_davisae	11.459	-30.2711	6.6013	-4.58564	4.52606e-06	0.000215553
	Citrobacter_koseri	27.1731	-28.9488	6.60075	-4.38568	1.15623e-05	0.000489469
	Yokenella_regensburgei	18.2957	-28.6538	6.60074	-4.341	1.41836e-05	0.000540394
	Escherichia_coli	340.71	-7.52265	1.94808	-3.86157	0.00011266	0.00390212
	Klebsiella_pneumoniae	321.662	-8.46904	2.38231	-3.55497	0.000378021	0.0120022
Tjimba_Tshwa	Species	baseMean	log2FoldChange	lfcSE	stat	pvalue	padj
	Citrobacter_freundii	30.6462	-38.8527	3.93238	-9.8802	5.07333e-23	1.70464e-20
	Hafnia_sp.	46.7355	-25.9043	3.68011	-7.039	1.93624e-12	3.25289e-10
	Citrobacter_portucalensis	47.4992	-26.9286	4.66178	-5.77648	7.62812e-09	8.5435e-07
	Klebsiella_sp.	2881.71	-11.1322	2.17689	-5.11381	3.15722e-07	2.65206e-05
	Klebsiella_oxytoca	319.182	-12.1953	2.50924	-4.86015	1.17299e-06	7.88247e-05
	Citrobacter_sp.	17.7046	-25.2876	5.32239	-4.75118	2.02238e-06	0.000113253
	Cedecea_davisae	11.459	-31.9225	7.05335	-4.52586	6.0149e-06	0.000288715
	Citrobacter_koseri	27.1731	-31.3588	7.05301	-4.44615	8.74216e-06	0.000367171
	Yokenella_regensburgei	18.2957	-30.2618	7.05315	-4.29053	1.78244e-05	0.000665443
	Klebsiella_pneumoniae	321.662	-10.0901	2.53852	-3.9748	7.0439e-05	0.00236675
	Escherichia_coli	340.71	-8.12675	2.08106	-3.90511	9.41842e-05	0.0028769
	Kingella_oralis	70.1864	-3.82301	1.00461	-3.80548	0.000141529	0.00396282
	Actinomyces_graevenitzii	384.225	3.99659	1.10001	3.63322	0.000279904	0.00723444
	Salmonella_sp.	130.456	-11.2377	3.37906	-3.32567	0.000882049	0.0211692
	Enterobacter_sp.	16300	-7.26606	2.23465	-3.25154	0.00114783	0.0257113
Tjimba_!Xun	Species	baseMean	log2FoldChange	lfcSE	stat	pvalue	padj
	Hafnia_sp.	46.7355	-17.3787	3.51697	-4.94138	7.757e-07	0.000442149
Kwisi_Twa	Species	baseMean	log2FoldChange	lfcSE	stat	pvalue	padj
	Cedecea_davisae	11.459	-35.9844	5.43407	-6.622	3.54371e-11	7.83195e-09
	Citrobacter_portucalensis	47.4992	-23.541	3.5853	-6.56597	5.16961e-11	7.83195e-09
	Enterobacter_sp.	16300	-11.0262	1.72512	-6.39155	1.6421e-10	1.65852e-08
	Yokenella_regensburgei	18.2957	-32.7453	5.43338	-6.02668	1.67361e-09	1.26776e-07
	Citrobacter_sp.	17.7046	-24.3557	4.09478	-5.94798	2.71479e-09	1.64516e-07
	Citrobacter_koseri	27.1731	-29.5814	5.4334	-5.44437	5.19889e-08	2.62544e-06
	Klebsiella_oxytoca	319.182	-7.88805	1.81485	-4.34638	1.384e-05	0.000599075
	Capnocytophaga_gingivalis	334.95	2.41053	0.69129	3.487	0.000488471	0.0185008
	Moraxella_sp.	10.6425	4.53662	1.3135	3.45385	0.000552648	0.0186058
Kwisi_Tshwa	Species	baseMean	log2FoldChange	lfcSE	stat	pvalue	padj
	Citrobacter_portucalensis	47.4992	-27.6106	3.93251	-7.02111	2.20119e-12	5.9432e-10
	Cedecea_davisae	11.459	-37.6357	5.97508	-6.29878	3.00002e-10	4.05003e-08
	Yokenella_regensburgei	18.2957	-34.3533	5.97485	-5.74964	8.94329e-09	8.04896e-07
	Citrobacter_sp.	17.7046	-25.017	4.49774	-5.56214	2.66484e-08	1.79876e-06
	Citrobacter_koseri	27.1731	-31.9914	5.97469	-5.35449	8.57976e-08	4.63307e-06
	Enterobacter_sp.	16300	-8.45826	1.89987	-4.45202	8.50662e-06	0.000332102
	Klebsiella_oxytoca	319.182	-8.87574	1.99481	-4.44943	8.61004e-06	0.000332102
	Simonsiella_muelleri	137.612	5.31354	1.2712	4.17995	2.91569e-05	0.000984045
	Fusobacterium_nucleatum	529.431	-1.60129	0.397158	-4.03186	5.53366e-05	0.00149409
	Kingella_kingae	28.7148	5.48674	1.35312	4.05488	5.01601e-05	0.00149409
	Kingella_oralis	70.1864	-3.05417	0.847492	-3.60378	0.000313627	0.00769813
	Citrobacter_freundii	30.6462	-11.2079	3.30721	-3.38893	0.000701666	0.0157875
	Capnocytophaga_gingivalis	334.95	2.33235	0.761319	3.06357	0.00218715	0.0394675
	Moraxella_sp.	10.6425	4.45656	1.45287	3.06741	0.0021592	0.0394675
	Salmonella_sp.	130.456	-8.50704	2.77752	-3.06282	0.00219264	0.0394675
	Eubacterium_yurii	9.82256	-2.15982	0.722244	-2.99044	0.0027858	0.0470104
Kwisi_!Xun	Species	baseMean	log2FoldChange	lfcSE	stat	pvalue	padj
	Citrobacter_portucalensis	47.4992	-16.3072	3.66467	-4.44983	8.5937e-06	0.00269842
	Citrobacter_freundii	30.6462	11.6927	3.1142	3.75465	0.000173587	0.0181688
	Citrobacter_sp.	17.7046	-15.8437	4.16561	-3.80346	0.000142689	0.0181688
	Clostridioides_difficile	100.411	2.55595	0.707103	3.61467	0.000300727	0.0193663
	Escherichia_coli	340.71	5.84431	1.61975	3.60816	0.000308381	0.0193663
	Abiotrophia_sp.	338.687	3.14717	0.895621	3.51395	0.00044149	0.0206821
	Eubacterium_brachy	133.486	3.04061	0.870763	3.49189	0.000479623	0.0206821
	Gemella_sanguinis	399.272	2.6507	0.764624	3.46668	0.000526933	0.0206821
	Corynebacterium_sp.	23.2543	2.83896	0.833273	3.407	0.000656806	0.0229152
	Bacillus_sp.	2.55789	3.15547	0.98901	3.19054	0.00142009	0.0382283
	Capnocytophaga_gingivalis	334.95	2.20527	0.691368	3.18972	0.0014241	0.0382283
	Gemella_haemolysans	787.853	2.06058	0.647507	3.18233	0.00146095	0.0382283
	Haemophilus_parahaemolyticus	313.225	3.30126	1.06033	3.11343	0.00184926	0.0446667
Twa_Tshwa	Species	baseMean	log2FoldChange	lfcSE	stat	pvalue	padj
	Fusobacterium_nucleatum	529.431	-1.8592	0.408502	-4.55126	5.33254e-06	0.00303955
	Eubacterium_yurii	9.82256	-3.04863	0.78648	-3.8763	0.000106058	0.0203213
	Simonsiella_muelleri	137.612	5.05262	1.30415	3.87425	0.000106954	0.0203213
	Actinomyces_graevenitzii	384.225	3.46242	0.962284	3.59812	0.000320521	0.0456743
Twa_!Xun	Species	baseMean	log2FoldChange	lfcSE	stat	pvalue	padj
	Citrobacter_freundii	30.6462	20.3868	3.12432	6.52521	6.79044e-11	3.87055e-08
	Klebsiella_oxytoca	319.182	9.39673	1.94206	4.83853	1.30803e-06	0.000372788
	Klebsiella_sp.	2881.71	8.19632	1.72368	4.75513	1.98318e-06	0.000376804
	Enterobacter_sp.	16300	8.34268	1.78017	4.68645	2.7798e-06	0.000396122
	Escherichia_coli	340.71	7.61137	1.67044	4.5565	5.20119e-06	0.000592936
	Enterococcus_sp.	9.39161	4.83173	1.15049	4.19974	2.67226e-05	0.00253865
	Citrobacter_koseri	27.1731	21.1371	5.61464	3.76464	0.000166786	0.0135811
	Yokenella_regensburgei	18.2957	20.9124	5.61462	3.72464	0.000195594	0.0139361
	Cedecea_davisae	11.459	19.9385	5.61528	3.55075	0.000384136	0.0218957
	Corynebacterium_sp.	23.2543	3.05454	0.856914	3.56458	0.000364441	0.0218957
	Klebsiella_pneumoniae	321.662	6.96293	1.9945	3.49106	0.000481102	0.0228523
	Serratia_sp.	25.3355	10.469	2.98506	3.50713	0.00045296	0.0228523
	Actinomyces_georgiae	9.33483	2.77354	0.829646	3.34304	0.000828655	0.0363333
Tshwa_!Xun	Species	baseMean	log2FoldChange	lfcSE	stat	pvalue	padj
	Citrobacter_freundii	30.6462	22.9006	3.40348	6.72858	1.71326e-11	4.62581e-09
	Enterococcus_sp.	9.39161	6.08428	1.21375	5.01278	5.36485e-07	7.24255e-05
	Klebsiella_oxytoca	319.182	10.3844	2.1112	4.91873	8.71069e-07	7.83962e-05
	Klebsiella_sp.	2881.71	8.96074	1.88717	4.74825	2.05187e-06	0.000138501
	Escherichia_coli	340.71	8.21547	1.82377	4.50465	6.64822e-06	0.000359004
	Rothia_aeria	874.089	3.75934	0.936483	4.01432	5.96178e-05	0.0026828
	Klebsiella_pneumoniae	321.662	8.58401	2.1787	3.93997	8.14923e-05	0.00314327
	Citrobacter_koseri	27.1731	23.5471	6.13994	3.83507	0.000125528	0.00423658
	Clostridioides_difficile	100.411	3.00526	0.793596	3.78689	0.000152547	0.0045764
	Corynebacterium_sp.	23.2543	3.39189	0.922498	3.67686	0.000236125	0.0050818
	Gemella_sanguinis	399.272	3.1812	0.863753	3.68299	0.000230511	0.0050818
	Salmonella_sp.	130.456	10.7723	2.91403	3.69668	0.000218436	0.0050818
	Yokenella_regensburgei	18.2957	22.5204	6.1401	3.66777	0.000244679	0.0050818
	Streptococcus_salivarius	39.6218	3.69038	1.01952	3.61973	0.000294909	0.00568753
	Simonsiella_muelleri	137.612	-4.69271	1.30459	-3.59708	0.000321808	0.00579255
	Cedecea_davisae	11.459	21.5898	6.14032	3.51607	0.000437986	0.00739102
	Gemella_haemolysans	787.853	2.53452	0.732154	3.46174	0.000536705	0.00852413
	Fusobacterium_nucleatum	529.431	1.3332	0.408236	3.26575	0.00109176	0.0163763
	Lautropia_mirabilis	2131.99	3.52077	1.11466	3.15859	0.00158535	0.0225286
	Kingella_oralis	70.1864	2.67562	0.871929	3.06862	0.0021505	0.0290317
	Kingella_kingae	28.7148	-4.20909	1.38812	-3.03221	0.0024277	0.0312133
	Enterobacter_sp.	16300	5.77476	1.94999	2.96142	0.0030622	0.0375815
	Actinomyces_graevenitzii	384.225	-2.75853	0.962841	-2.86499	0.00417027	0.0489554
	Parvimonas_micra	108.375	1.97018	0.692486	2.84509	0.00443994	0.0499494

## Sheet: Supplementary Table 6
Supplementary Table 6. Genera presenting significant differential abundance (FDR adjusted p_value <0.05) between subsistence methods according to DESeq2 analysis. Positive values in the log2FoldChange indicate taxa enriched in the first subsistence method of the comparison, and negative values represent taxa enriched in the second one.
Pastoralists_Foragers	Genus	baseMean	log2FoldChange	lfcSE	stat	pvalue	padj
	Clostridioides	100.155	3.0661	0.612669	5.00451	5.60056e-07	0.000115372
	Enterococcus	10.6211	3.80475	0.986775	3.85574	0.000115382	0.0118843
	Abiotrophia	658.035	2.67707	0.763911	3.50443	0.000457591	0.0314212
	Bacillus	2.64463	2.76754	0.85839	3.2241	0.00126369	0.0433867
	Eggerthia	39.6228	-2.17542	0.671213	-3.24102	0.00119102	0.0433867
	Rothia	21075	1.45547	0.436541	3.33409	0.000855792	0.0433867
Pastoralists_Peripatetics	Genus	baseMean	log2FoldChange	lfcSE	stat	pvalue	padj
	Citrobacter	124.952	-8.22936	1.38219	-5.95385	2.61901e-09	2.77615e-07
	Klebsiella	2342.26	-5.61473	0.99811	-5.62536	1.85121e-08	9.81143e-07
	Escherichia	381.737	-5.2658	0.970471	-5.42603	5.76211e-08	2.03595e-06
	Salmonella	117.207	-8.24349	1.58772	-5.19202	2.08022e-07	5.51258e-06
	Hafnia	43.1642	-6.86083	1.64972	-4.15879	3.19934e-05	0.00067826
	Enterobacter	486.219	-3.8335	0.952655	-4.02401	5.72151e-05	0.0010108
	Pseudomonas	20.7903	-2.47469	0.713317	-3.46927	0.000521876	0.00790269
	Eggerthia	39.6228	-1.45371	0.461318	-3.15122	0.00162591	0.0215433
	Weeksella	1.16958	-2.47617	0.807781	-3.0654	0.00217377	0.0256022
	Bacteroidetes	167.09	-0.896864	0.311514	-2.87905	0.0039888	0.0422812
	Lachnoanaerobaculum	438.254	0.821417	0.294017	2.79378	0.00520962	0.048857
	Lactobacillus	25.2665	1.66305	0.608392	2.73352	0.00626613	0.048857
	Paraprevotella	25.6341	1.26826	0.473248	2.6799	0.00736439	0.048857
	Peptostreptococcaceae	56.879	-0.8868	0.330965	-2.67944	0.00737464	0.048857
	Proteus	32.9008	-2.67689	0.979517	-2.73287	0.00627859	0.048857
	Solobacterium	197.684	0.674823	0.248833	2.71196	0.00668876	0.048857
Peripatetics_Foragers	Genus	baseMean	log2FoldChange	lfcSE	stat	pvalue	padj
	Enterococcus	10.6211	4.83797	0.976324	4.95529	7.22225e-07	5.41669e-05
	Escherichia	381.737	7.14859	1.43091	4.99582	5.85866e-07	5.41669e-05
	Klebsiella	2342.26	6.87724	1.4395	4.77751	1.77481e-06	8.87407e-05
	Citrobacter	124.952	8.70324	2.05239	4.24055	2.22973e-05	0.000836149
	Clostridioides	100.155	2.40782	0.604536	3.98293	6.80711e-05	0.00204213
	Salmonella	117.207	8.50151	2.33557	3.64002	0.000272622	0.00681555
	Propionibacterium	49.0262	-2.44631	0.751915	-3.25345	0.00114014	0.0244317
	Abiotrophia	658.035	2.40803	0.752029	3.20205	0.00136455	0.0255852
	Rothia	21075	1.29423	0.42967	3.01214	0.00259417	0.0432361
	Bacillus	2.64463	2.55999	0.859443	2.97866	0.00289509	0.0434263
	Lautropia	2103.46	2.42716	0.834354	2.90903	0.00362557	0.0494396

## Sheet: Supplementary Table 7
Supplementary Table 7. Species presenting significant differential abundance (FDR adjusted p_value <0.05) between subsistence patterns according to DESeq2 analysis. Positive values in the log2FoldChange indicate taxa enriched in the first subsistence method of the comparison, and negative values represent taxa enriched in the second one.
Pastoralists_Foragers	Species	baseMean	log2FoldChange	lfcSE	stat	pvalue	padj
	Citrobacter_youngae	17.5406	-18.5003	3.27624	-5.6468	1.63461e-08	6.0971e-06
	Clostridioides_difficile	100.411	3.24815	0.615241	5.27947	1.29556e-07	2.41621e-05
	Citrobacter_freundii	30.6462	14.6064	2.87509	5.08032	3.76798e-07	4.68485e-05
	Gemella_sanguinis	399.272	2.89421	0.672649	4.3027	1.68727e-05	0.00157338
	Rothia_mucilaginosa	610.099	1.74259	0.4764	3.65783	0.000254355	0.0159682
	Rothia_sp.	18882.1	1.55001	0.424042	3.65532	0.000256861	0.0159682
	Abiotrophia_defectiva	298.266	2.67498	0.744526	3.59287	0.000327059	0.0174276
	Corynebacterium_sp.	23.2543	2.62507	0.740757	3.54377	0.000394456	0.0183915
	Cedecea_davisae	11.459	13.8197	3.94651	3.50175	0.000462218	0.0191564
	Enterococcus_sp.	9.39161	3.63891	1.06027	3.43205	0.000599035	0.022344
	Streptococcus_salivarius	29.6534	2.29774	0.705825	3.2554	0.00113233	0.0383964
	Abiotrophia_sp.	272.394	2.21219	0.725457	3.04938	0.00229317	0.0487641
	Actinomyces_georgiae	9.33483	2.35867	0.749199	3.14825	0.00164249	0.0487641
	Bacillus_sp.	2.55789	2.78256	0.891815	3.12011	0.00180781	0.0487641
	Bifidobacterium_breve	3.14598	-2.97768	0.968717	-3.07384	0.00211323	0.0487641
	Eggerthia_catenaformis	41.377	-2.13003	0.699005	-3.04724	0.00230955	0.0487641
	Enterobacter_sp.	1818.96	-4.60658	1.4965	-3.07824	0.00208228	0.0487641
	Granulicatella_sp.	800.85	1.49144	0.490347	3.0416	0.00235323	0.0487641
Pastoralists_Peripatetics	Species	baseMean	log2FoldChange	lfcSE	stat	pvalue	padj
	Citrobacter_youngae	17.5406	-25.2828	2.21028	-11.4387	2.67817e-30	7.90061e-28
	Enterobacter_sp.	1818.96	-8.13823	1.02599	-7.9321	2.1547e-15	3.17819e-13
	Klebsiella_pneumoniae	271.698	-7.73881	1.06472	-7.26839	3.63784e-13	3.57721e-11
	Klebsiella_oxytoca	161.817	-7.92964	1.17115	-6.77085	1.28032e-11	9.44238e-10
	Enterobacter_hormaechei	2836.66	-9.69838	1.5213	-6.37508	1.82869e-10	1.07893e-08
	Klebsiella_sp.	250.704	-5.259	0.854391	-6.15527	7.4951e-10	3.68509e-08
	Escherichia_coli	340.71	-5.07516	0.949783	-5.34349	9.11718e-08	3.84224e-06
	Salmonella_sp.	130.456	-8.47719	1.67038	-5.075	3.875e-07	1.42891e-05
	Enterobacter_cancerogenus	357.852	-6.88188	1.53097	-4.4951	6.95383e-06	0.000227931
	Klebsiella_michiganensis	116.493	-5.53414	1.34975	-4.10011	4.12959e-05	0.00121823
	Hafnia_sp.	46.7355	-7.07148	1.74787	-4.04578	5.21502e-05	0.00139857
	Citrobacter_portucalensis	47.4992	-8.81484	2.24267	-3.93052	8.47631e-05	0.00208376
	Citrobacter_freundii	30.6462	-7.04356	1.91548	-3.67718	0.000235827	0.00535146
	Pseudomonas_sp.	18.7232	-2.42021	0.698227	-3.46622	0.000527832	0.0111222
	Leptotrichia_hofstadii	79.0563	-1.0162	0.299015	-3.39849	0.000677584	0.0133258
	Corynebacterium_matruchotii	442.622	-1.19816	0.372874	-3.21332	0.0013121	0.0227687
	Eggerthia_catenaformis	41.377	-1.54555	0.480237	-3.2183	0.00128952	0.0227687
	Proteus_sp.	36.9206	-2.90591	0.977957	-2.97141	0.00296437	0.0485827
Peripatetics_Foragers	Species	baseMean	log2FoldChange	lfcSE	stat	pvalue	padj
	Citrobacter_freundii	30.6462	21.6499	2.81048	7.7033	1.326e-14	4.36254e-12
	Cedecea_davisae	11.459	21.0503	3.86334	5.44873	5.07295e-08	8.345e-06
	Klebsiella_michiganensis	116.493	11.1296	2.07916	5.35295	8.65324e-08	9.48972e-06
	Escherichia_coli	340.71	7.10608	1.40189	5.06892	4.00088e-07	3.29072e-05
	Citrobacter_koseri	8.53794	20.6758	4.5355	4.55865	5.14831e-06	0.000237162
	Enterococcus_sp.	9.39161	4.75419	1.04832	4.53506	5.75858e-06	0.000237162
	Klebsiella_oxytoca	161.817	7.91985	1.74648	4.53476	5.76687e-06	0.000237162
	Klebsiella_pneumoniae	271.698	7.05606	1.55052	4.55078	5.34487e-06	0.000237162
	Clostridioides_difficile	100.411	2.51307	0.607152	4.13912	3.48648e-05	0.0012745
	Corynebacterium_sp.	23.2543	2.93674	0.732197	4.01086	6.04979e-05	0.00199038
	Enterobacter_cancerogenus	357.852	8.51707	2.25418	3.77834	0.000157878	0.004722
	Abiotrophia_sp.	272.394	2.61813	0.714267	3.66548	0.000246873	0.00676843
	Salmonella_sp.	130.456	8.78708	2.45399	3.58073	0.000342641	0.00867145
	Gemella_sanguinis	399.272	2.30836	0.662376	3.48497	0.000492199	0.0115667
	Bifidobacterium_breve	3.14598	-3.33227	0.966661	-3.4472	0.000566423	0.0124235
	Klebsiella_sp.	250.704	4.0915	1.23021	3.32586	0.000881458	0.018125
	Gemella_haemolysans	787.853	1.82558	0.55814	3.27083	0.00107231	0.0207523
	Rothia_mucilaginosa	610.099	1.49658	0.469068	3.19053	0.00142012	0.025133
	Rothia_sp.	18882.1	1.329	0.417369	3.18422	0.00145145	0.025133
	Lautropia_mirabilis	2131.99	2.60219	0.836636	3.1103	0.00186897	0.0307446
	Enterobacter_hormaechei	2836.66	6.72553	2.18327	3.08048	0.00206666	0.0323777
	Abiotrophia_defectiva	298.266	2.14553	0.73315	2.92646	0.00342846	0.0469984
	Actinomyces_georgiae	9.33483	2.19314	0.744396	2.94619	0.0032171	0.0469984
	Eubacterium_brachy	133.486	2.22367	0.757878	2.93407	0.00334545	0.0469984
	Bacillus_sp.	2.55789	2.58351	0.892445	2.89486	0.00379323	0.0499189
